# Supplementary material for: Poly[bis­[μ-1,4-bis­(1,2,4-triazol-1-ylmeth­yl)benzene-κ2 N 4:N 4′]dichloridomanganese(II)]
Source: Acta Crystallogr Sect E Struct Rep Online. 2010 Jul 14;66(Pt 8):m932. doi: 10.1107/S1600536810026322 (PMC3007432; doi:10.1107/S1600536810026322)
Supplement: Supplementary file 1 [file e-66-0m932-sup1.cif]

##############################################################################
###                                                                        ###
###        Electronic paper (Acta Crystallographica Section E)             ###
###                                                                        ###
##############################################################################
#                                                                            #
# This CIF contains the data in a paper accepted for publication in Acta     #
# Crystallographica Section E. It conforms to the requirements of Notes      #
# for Authors for Section E, and has been peer reviewed under the auspices   #
# of the IUCr Commission on Journals.                                        #
#                                                                            #
# Full details of the Crystallographic Information File format               #
# are given in the paper "The Crystallographic Information File (CIF):       #
# a New Standard Archive File for Crystallography" by S. R. Hall, F. H.      #
# Allen and I. D. Brown [Acta Cryst. (1991), A47, 655-685].                  #
#                                                                            #
# The current version of the core CIF dictionary is obtainable from          #
# ftp://ftp.iucr.org/pub/cif_core.dic. The current version number is 2.4.    #
#                                                                            #
# Software is freely available for graphical display of the structure(s) in  #
# this CIF.  For information consult the CIF home page http://www.iucr.org/  #
# cif/home.html                                                              #
#                                                                            #
# This file may be used for bona fide research purposes within the           #
# scientific community so long as proper attribution is given to the journal # 
# article from which it was obtained.                                        #
#                                                                            #
##############################################################################
                                             
data_global
_audit_creation_method     'manual editing of SHELXL-97 cif file'
_journal_date_recd_electronic     2010-06-29
_journal_date_accepted     2010-07-04
_journal_name_full     'Acta Crystallographica, Section E'
_journal_year     2010
_journal_volume     66
_journal_issue      8
_journal_page_first     m932
_journal_page_last     m932
_journal_paper_category     QM
_journal_coeditor_code     NG2796
_publ_contact_author_name     'Dr Bin Ding'
_publ_contact_author_address
;
Tianjin Key Laboratory of Structure and performance for Functional Molecule
tianjin normal University
Tianjin 300071
P. R. China'
;
_publ_contact_author_email     qsdingbin@yahoo.com.cn
_publ_contact_author_fax     ' '
_publ_contact_author_phone     '0086-022-83733801'
_publ_section_title
;\
Poly[bis[\m-1,4-bis(1,2,4-triazol-1-ylmethyl)benzene-\k^2^<i>N</i>^4^:\
<i>N</i>^4'^]dichloridomanganese(II)]
;
loop_
    _publ_author_name
    _publ_author_footnote
    _publ_author_address
    'Ding, Bin' .
;
Tianjin Key Laboratory of Structure and Performance for Functional Molecules
Tianjin Normal University
Tianjin 300071
People's Republic of China
;
    'Zou, Hong-Ai' .
;
Tianjin Key Laboratory of Structure and Performance for Functional Molecules
Tianjin Normal University
Tianjin 300071
People's Republic of China
;
_publ_section_synopsis     .
data_I
_chemical_name_systematic
;
Poly[bis[\m-1,4-bis(1,2,4-triazol-1-ylmethyl)benzene-
\k^2^<i>N</i>^4^:<i>N</i>^4'^]dichloridomanganese(II)]
;
_chemical_name_common     ?
_chemical_formula_moiety     'C24 H24 Cl2 Mn N12'
_chemical_formula_sum     'C24 H24 Cl2 Mn N12'
_chemical_formula_iupac     '[Mn Cl2 (C12 H12 N6)2]'
_chemical_formula_weight     606.39
_chemical_melting_point     ?
_symmetry_cell_setting     monoclinic
_symmetry_space_group_name_H-M     'P 21/c'
_symmetry_space_group_name_Hall     '-P 2ybc'
loop_
    _symmetry_equiv_pos_as_xyz
    'x, y, z'
    '-x, y+1/2, -z+1/2'
    '-x, -y, -z'
    'x, -y-1/2, z-1/2'
_cell_length_a     7.5863(16)
_cell_length_b     21.925(5)
_cell_length_c     8.8442(18)
_cell_angle_alpha     90.00
_cell_angle_beta     108.775(4)
_cell_angle_gamma     90.00
_cell_volume     1392.8(5)
_cell_formula_units_Z     2
_cell_measurement_reflns_used     1682
_cell_measurement_theta_min     2.84
_cell_measurement_theta_max     23.54
_cell_measurement_temperature     294(2)
_exptl_crystal_description     block
_exptl_crystal_colour     colorless
_exptl_crystal_size_max     0.20
_exptl_crystal_size_mid     0.14
_exptl_crystal_size_min     0.08
_exptl_crystal_density_diffrn     1.446
_exptl_crystal_density_meas     ?
_exptl_crystal_density_method     'not measured'
_exptl_crystal_F_000     622
_exptl_absorpt_coefficient_mu     0.704
_exptl_absorpt_correction_type     multi-scan
_exptl_absorpt_process_details     '(SADABS; Sheldrick, 1996)'
_exptl_absorpt_correction_T_min     0.645225
_exptl_absorpt_correction_T_max     1.000000
_exptl_special_details
;
;
_diffrn_ambient_temperature     294(2)
_diffrn_radiation_type     MoK\a
_diffrn_radiation_wavelength     0.71073
_diffrn_radiation_source     'fine-focus sealed tube'
_diffrn_radiation_monochromator     graphite
_diffrn_measurement_device_type     'Bruker APEXII CCD area-detector'
_diffrn_measurement_method     'phi and omega scans'
_diffrn_detector_area_resol_mean     ?
_diffrn_reflns_number     7263
_diffrn_reflns_av_R_equivalents     0.0499
_diffrn_reflns_av_sigmaI/netI     0.0635
_diffrn_reflns_theta_min     1.86
_diffrn_reflns_theta_max     25.50
_diffrn_reflns_theta_full     25.50
_diffrn_measured_fraction_theta_max     1.000
_diffrn_measured_fraction_theta_full     1.000
_diffrn_reflns_limit_h_min     -9
_diffrn_reflns_limit_h_max     9
_diffrn_reflns_limit_k_min     -19
_diffrn_reflns_limit_k_max     26
_diffrn_reflns_limit_l_min     -7
_diffrn_reflns_limit_l_max     10
_diffrn_standards_number     ?
_diffrn_standards_interval_count     ?
_diffrn_standards_interval_time     ?
_diffrn_standards_decay_%     ?
_refine_special_details
;
Refinement of <i>F</i>^2^ against ALL reflections. The weighted <i>R</i>-factor
<i>wR</i> and goodness of fit <i>S</i> are based on <i>F</i>^2^, conventional
<i>R</i>-factors <i>R</i> are based on <i>F</i>, with <i>F</i> set to zero for
negative <i>F</i>^2^. The threshold expression of <i>F</i>^2^ >
\s(<i>F</i>^2^) is used only for calculating <i>R</i>-factors(gt) <i>etc</i>.
and is not relevant to the choice of reflections for refinement.
<i>R</i>-factors based on <i>F</i>^2^ are statistically about twice as large
as those based on <i>F</i>, and <i>R</i>- factors based on ALL data will be
even larger.
;
_reflns_number_total     2587
_reflns_number_gt     1660
_reflns_threshold_expression     I>2sigma(I)
_refine_ls_structure_factor_coef     Fsqd
_refine_ls_matrix_type     full
_refine_ls_R_factor_all     0.0843
_refine_ls_R_factor_gt     0.0401
_refine_ls_wR_factor_gt     0.0809
_refine_ls_wR_factor_ref     0.0903
_refine_ls_goodness_of_fit_ref     0.998
_refine_ls_restrained_S_all     0.998
_refine_ls_number_reflns     2587
_refine_ls_number_parameters     178
_refine_ls_number_restraints     0
_refine_ls_hydrogen_treatment     constr
_refine_ls_weighting_scheme     calc
_refine_ls_weighting_details
         'calc w=1/[\s^2^(Fo^2^)+(0.0412P)^2^+0.0000P] where P=(Fo^2^+2Fc^2^)/3'
_atom_sites_solution_hydrogens     geom
_atom_sites_solution_primary     direct
_atom_sites_solution_secondary     difmap
_refine_ls_shift/su_max     0.000
_refine_ls_shift/su_mean     0.000
_refine_diff_density_max     0.370
_refine_diff_density_min     -0.271
_refine_ls_extinction_method     none
_refine_ls_extinction_coef     ?
loop_
    _atom_type_symbol
    _atom_type_description
    _atom_type_scat_dispersion_real
    _atom_type_scat_dispersion_imag
    _atom_type_scat_source
    'C' 'C' 0.0033 0.0016
                         'International Tables Vol C Tables 4.2.6.8 and 6.1.1.4'
    'H' 'H' 0.0000 0.0000
                         'International Tables Vol C Tables 4.2.6.8 and 6.1.1.4'
    'N' 'N' 0.0061 0.0033
                         'International Tables Vol C Tables 4.2.6.8 and 6.1.1.4'
    'Cl' 'Cl' 0.1484 0.1585
                         'International Tables Vol C Tables 4.2.6.8 and 6.1.1.4'
    'Mn' 'Mn' 0.3368 0.7283
                         'International Tables Vol C Tables 4.2.6.8 and 6.1.1.4'
_computing_data_collection     'APEX2 (Bruker, 2007)'
_computing_cell_refinement     'APEX2 (Bruker, 2007)'
_computing_data_reduction     'SAINT (Bruker, 2007)'
_computing_structure_solution     'SHELXS97 (Sheldrick, 2008)'
_computing_structure_refinement     'SHELXL97 (Sheldrick, 2008)'
_computing_molecular_graphics
            'SHELXTL (Sheldrick, 2008) and DIAMOND (Brandenburg & Berndt, 2005)'
_computing_publication_material     'SHELXTL (Sheldrick, 2008)'
loop_
    _atom_site_type_symbol
    _atom_site_label
    _atom_site_fract_x
    _atom_site_fract_y
    _atom_site_fract_z
    _atom_site_U_iso_or_equiv
    _atom_site_adp_type
    _atom_site_calc_flag
    _atom_site_refinement_flags
    _atom_site_occupancy
    _atom_site_disorder_assembly
    _atom_site_disorder_group
    Mn Mn1 0.5000 0.5000 0.0000 0.03010(18) Uani d S 1 . .
    Cl Cl1 0.15989(9) 0.47621(4) -0.16003(8) 0.0404(2) Uani d . 1 . .
    N N1 0.4590(3) 0.45414(11) 0.2160(3) 0.0350(6) Uani d . 1 . .
    N N2 0.5081(3) 0.42190(13) 0.4681(3) 0.0549(8) Uani d . 1 . .
    N N3 0.3232(3) 0.42456(11) 0.3864(3) 0.0339(6) Uani d . 1 . .
    N N4 -0.2711(3) 0.14940(11) 0.2963(3) 0.0357(6) Uani d . 1 . .
    N N5 -0.4262(3) 0.17945(12) 0.2994(3) 0.0462(7) Uani d . 1 . .
    N N6 -0.4061(3) 0.08737(11) 0.4162(3) 0.0345(6) Uani d . 1 . .
    C C1 0.5808(4) 0.44071(16) 0.3598(4) 0.0528(9) Uani d . 1 . .
    H H1 0.7087 0.4445 0.3815 0.063 Uiso calc R 1 . .
    C C2 0.2973(4) 0.44391(13) 0.2394(3) 0.0372(7) Uani d . 1 . .
    H H2 0.1814 0.4496 0.1626 0.045 Uiso calc R 1 . .
    C C3 0.1824(4) 0.40794(15) 0.4602(3) 0.0451(8) Uani d . 1 . .
    H H3A 0.0868 0.4391 0.4366 0.054 Uiso calc R 1 . .
    H H3B 0.2401 0.4061 0.5752 0.054 Uiso calc R 1 . .
    C C4 0.0941(4) 0.34717(14) 0.4007(3) 0.0343(7) Uani d . 1 . .
    C C5 -0.0630(4) 0.34410(15) 0.2691(4) 0.0493(8) Uani d . 1 . .
    H H5 -0.1170 0.3799 0.2191 0.059 Uiso calc R 1 . .
    C C6 -0.1420(4) 0.28890(16) 0.2101(4) 0.0528(9) Uani d . 1 . .
    H H6 -0.2486 0.2880 0.1210 0.063 Uiso calc R 1 . .
    C C7 -0.0655(4) 0.23505(14) 0.2810(4) 0.0379(7) Uani d . 1 . .
    C C8 0.0892(4) 0.23780(15) 0.4153(4) 0.0462(8) Uani d . 1 . .
    H H8 0.1405 0.2020 0.4675 0.055 Uiso calc R 1 . .
    C C9 0.1687(4) 0.29315(15) 0.4731(4) 0.0450(8) Uani d . 1 . .
    H H9 0.2747 0.2941 0.5627 0.054 Uiso calc R 1 . .
    C C10 -0.1494(4) 0.17476(15) 0.2130(4) 0.0494(9) Uani d . 1 . .
    H H10A -0.2205 0.1801 0.1010 0.059 Uiso calc R 1 . .
    H H10B -0.0501 0.1460 0.2195 0.059 Uiso calc R 1 . .
    C C11 -0.2619(4) 0.09541(14) 0.3656(3) 0.0363(7) Uani d . 1 . .
    H H11 -0.1671 0.0671 0.3771 0.044 Uiso calc R 1 . .
    C C12 -0.5005(4) 0.13984(15) 0.3729(3) 0.0420(8) Uani d . 1 . .
    H H12 -0.6111 0.1476 0.3935 0.050 Uiso calc R 1 . .
loop_
    _atom_site_aniso_label
    _atom_site_aniso_U_11
    _atom_site_aniso_U_22
    _atom_site_aniso_U_33
    _atom_site_aniso_U_12
    _atom_site_aniso_U_13
    _atom_site_aniso_U_23
    Mn1 0.0284(3) 0.0335(4) 0.0321(3) 0.0000(3) 0.0150(3) 0.0012(3)
    Cl1 0.0284(4) 0.0517(5) 0.0421(4) -0.0048(3) 0.0130(3) -0.0030(4)
    N1 0.0309(13) 0.0435(17) 0.0337(14) -0.0009(11) 0.0147(11) 0.0074(11)
    N2 0.0436(17) 0.072(2) 0.0460(17) -0.0027(14) 0.0098(14) 0.0184(14)
    N3 0.0342(14) 0.0362(16) 0.0342(14) -0.0088(11) 0.0150(12) 0.0015(11)
    N4 0.0338(14) 0.0381(17) 0.0365(14) -0.0072(12) 0.0131(11) -0.0015(11)
    N5 0.0372(15) 0.0432(19) 0.0556(17) 0.0008(13) 0.0112(13) 0.0039(13)
    N6 0.0284(13) 0.0368(17) 0.0402(14) -0.0008(11) 0.0139(11) 0.0026(11)
    C1 0.0334(18) 0.074(3) 0.053(2) 0.0024(17) 0.0168(17) 0.0196(18)
    C2 0.0343(17) 0.045(2) 0.0317(17) -0.0052(14) 0.0096(13) 0.0052(14)
    C3 0.053(2) 0.050(2) 0.0429(18) -0.0138(16) 0.0298(16) -0.0023(15)
    C4 0.0370(17) 0.041(2) 0.0308(17) -0.0088(14) 0.0194(14) 0.0019(13)
    C5 0.056(2) 0.040(2) 0.046(2) -0.0011(17) 0.0080(17) 0.0124(15)
    C6 0.052(2) 0.055(3) 0.039(2) -0.0102(18) -0.0037(16) 0.0065(16)
    C7 0.0440(19) 0.035(2) 0.0407(18) -0.0093(15) 0.0226(15) -0.0005(14)
    C8 0.0414(19) 0.038(2) 0.055(2) 0.0044(16) 0.0105(17) 0.0117(16)
    C9 0.0341(18) 0.047(2) 0.048(2) -0.0074(16) 0.0036(15) 0.0023(16)
    C10 0.061(2) 0.050(2) 0.047(2) -0.0185(17) 0.0307(17) -0.0056(16)
    C11 0.0314(16) 0.038(2) 0.0403(17) 0.0006(14) 0.0122(14) 0.0005(14)
    C12 0.0276(16) 0.042(2) 0.058(2) -0.0003(15) 0.0167(15) -0.0029(16)
_geom_special_details
;
All e.s.d.'s (except the e.s.d. in the dihedral angle between two l.s. planes)
are estimated using the full covariance matrix. The cell e.s.d.'s are taken
into account individually in the estimation of e.s.d.'s in distances, angles
and torsion angles; correlations between e.s.d.'s in cell parameters are only
used when they are defined by crystal symmetry. An approximate (isotropic)
treatment of cell e.s.d.'s is used for estimating e.s.d.'s involving l.s.
planes.
;
loop_
    _geom_bond_atom_site_label_1
    _geom_bond_atom_site_label_2
    _geom_bond_site_symmetry_2
    _geom_bond_distance
    _geom_bond_publ_flag
    Mn1 N6 2 2.251(2) ?
    Mn1 N6 4_665 2.251(2) ?
    Mn1 N1 3_665 2.267(2) ?
    Mn1 N1 . 2.267(2) ?
    Mn1 Cl1 3_665 2.5655(8) ?
    Mn1 Cl1 . 2.5655(8) ?
    N1 C2 . 1.327(3) ?
    N1 C1 . 1.342(3) ?
    N2 C1 . 1.316(3) ?
    N2 N3 . 1.357(3) ?
    N3 C2 . 1.321(3) ?
    N3 C3 . 1.466(3) ?
    N4 C11 . 1.325(3) ?
    N4 N5 . 1.356(3) ?
    N4 C10 . 1.464(3) ?
    N5 C12 . 1.315(4) ?
    N6 C11 . 1.320(3) ?
    N6 C12 . 1.344(4) ?
    N6 Mn1 2_545 2.251(2) ?
    C1 H1 . 0.9300 ?
    C2 H2 . 0.9300 ?
    C3 C4 . 1.508(4) ?
    C3 H3A . 0.9700 ?
    C3 H3B . 0.9700 ?
    C4 C5 . 1.373(4) ?
    C4 C9 . 1.378(4) ?
    C5 C6 . 1.377(4) ?
    C5 H5 . 0.9300 ?
    C6 C7 . 1.375(4) ?
    C6 H6 . 0.9300 ?
    C7 C8 . 1.376(4) ?
    C7 C10 . 1.506(4) ?
    C8 C9 . 1.378(4) ?
    C8 H8 . 0.9300 ?
    C9 H9 . 0.9300 ?
    C10 H10A . 0.9700 ?
    C10 H10B . 0.9700 ?
    C11 H11 . 0.9300 ?
    C12 H12 . 0.9300 ?
loop_
    _geom_angle_atom_site_label_1
    _geom_angle_atom_site_label_2
    _geom_angle_atom_site_label_3
    _geom_angle_site_symmetry_1
    _geom_angle_site_symmetry_3
    _geom_angle
    _geom_angle_publ_flag
    N6 Mn1 N6 2 4_665 180.0 ?
    N6 Mn1 N1 2 3_665 92.51(8) ?
    N6 Mn1 N1 4_665 3_665 87.49(8) ?
    N6 Mn1 N1 2 . 87.49(8) ?
    N6 Mn1 N1 4_665 . 92.51(8) ?
    N1 Mn1 N1 3_665 . 180.00(12) ?
    N6 Mn1 Cl1 2 3_665 90.81(6) ?
    N6 Mn1 Cl1 4_665 3_665 89.19(6) ?
    N1 Mn1 Cl1 3_665 3_665 89.34(6) ?
    N1 Mn1 Cl1 . 3_665 90.66(6) ?
    N6 Mn1 Cl1 2 . 89.19(6) ?
    N6 Mn1 Cl1 4_665 . 90.81(6) ?
    N1 Mn1 Cl1 3_665 . 90.66(6) ?
    N1 Mn1 Cl1 . . 89.34(6) ?
    Cl1 Mn1 Cl1 3_665 . 180.0 ?
    C2 N1 C1 . . 101.8(2) ?
    C2 N1 Mn1 . . 126.18(18) ?
    C1 N1 Mn1 . . 131.04(18) ?
    C1 N2 N3 . . 101.7(2) ?
    C2 N3 N2 . . 109.8(2) ?
    C2 N3 C3 . . 128.3(2) ?
    N2 N3 C3 . . 121.9(2) ?
    C11 N4 N5 . . 110.0(2) ?
    C11 N4 C10 . . 128.7(2) ?
    N5 N4 C10 . . 121.2(2) ?
    C12 N5 N4 . . 101.6(2) ?
    C11 N6 C12 . . 102.3(2) ?
    C11 N6 Mn1 . 2_545 127.6(2) ?
    C12 N6 Mn1 . 2_545 128.76(18) ?
    N2 C1 N1 . . 115.9(3) ?
    N2 C1 H1 . . 122.1 ?
    N1 C1 H1 . . 122.1 ?
    N3 C2 N1 . . 110.8(2) ?
    N3 C2 H2 . . 124.6 ?
    N1 C2 H2 . . 124.6 ?
    N3 C3 C4 . . 111.7(2) ?
    N3 C3 H3A . . 109.3 ?
    C4 C3 H3A . . 109.3 ?
    N3 C3 H3B . . 109.3 ?
    C4 C3 H3B . . 109.3 ?
    H3A C3 H3B . . 107.9 ?
    C5 C4 C9 . . 117.8(3) ?
    C5 C4 C3 . . 120.4(3) ?
    C9 C4 C3 . . 121.8(3) ?
    C4 C5 C6 . . 121.2(3) ?
    C4 C5 H5 . . 119.4 ?
    C6 C5 H5 . . 119.4 ?
    C7 C6 C5 . . 120.9(3) ?
    C7 C6 H6 . . 119.6 ?
    C5 C6 H6 . . 119.6 ?
    C6 C7 C8 . . 118.3(3) ?
    C6 C7 C10 . . 120.6(3) ?
    C8 C7 C10 . . 121.1(3) ?
    C7 C8 C9 . . 120.6(3) ?
    C7 C8 H8 . . 119.7 ?
    C9 C8 H8 . . 119.7 ?
    C8 C9 C4 . . 121.3(3) ?
    C8 C9 H9 . . 119.4 ?
    C4 C9 H9 . . 119.4 ?
    N4 C10 C7 . . 112.7(2) ?
    N4 C10 H10A . . 109.0 ?
    C7 C10 H10A . . 109.0 ?
    N4 C10 H10B . . 109.0 ?
    C7 C10 H10B . . 109.0 ?
    H10A C10 H10B . . 107.8 ?
    N6 C11 N4 . . 110.5(3) ?
    N6 C11 H11 . . 124.8 ?
    N4 C11 H11 . . 124.8 ?
    N5 C12 N6 . . 115.6(2) ?
    N5 C12 H12 . . 122.2 ?
    N6 C12 H12 . . 122.2 ?
loop_
    _geom_torsion_atom_site_label_1
    _geom_torsion_atom_site_label_2
    _geom_torsion_atom_site_label_3
    _geom_torsion_atom_site_label_4
    _geom_torsion_site_symmetry_1
    _geom_torsion_site_symmetry_2
    _geom_torsion_site_symmetry_3
    _geom_torsion_site_symmetry_4
    _geom_torsion
    _geom_torsion_publ_flag
    N6 Mn1 N1 C2 2 . . . 69.1(2) ?
    N6 Mn1 N1 C2 4_665 . . . -110.9(2) ?
    N1 Mn1 N1 C2 3_665 . . .  -13E1(10)
                                       ?
    Cl1 Mn1 N1 C2 3_665 . . . 159.9(2) ?
    Cl1 Mn1 N1 C2 . . . . -20.1(2) ?
    N6 Mn1 N1 C1 2 . . . -97.5(3) ?
    N6 Mn1 N1 C1 4_665 . . . 82.5(3) ?
    N1 Mn1 N1 C1 3_665 . . .  6E1(10)
                                     ?
    Cl1 Mn1 N1 C1 3_665 . . . -6.7(3) ?
    Cl1 Mn1 N1 C1 . . . . 173.3(3) ?
    C1 N2 N3 C2 . . . . 0.2(3) ?
    C1 N2 N3 C3 . . . . -179.4(3) ?
    C11 N4 N5 C12 . . . . 0.0(3) ?
    C10 N4 N5 C12 . . . . 175.2(2) ?
    N3 N2 C1 N1 . . . . -1.0(4) ?
    C2 N1 C1 N2 . . . . 1.4(4) ?
    Mn1 N1 C1 N2 . . . . 170.3(2) ?
    N2 N3 C2 N1 . . . . 0.7(3) ?
    C3 N3 C2 N1 . . . . -179.7(3) ?
    C1 N1 C2 N3 . . . . -1.2(3) ?
    Mn1 N1 C2 N3 . . . . -170.87(18) ?
    C2 N3 C3 C4 . . . . 74.3(4) ?
    N2 N3 C3 C4 . . . . -106.2(3) ?
    N3 C3 C4 C5 . . . . -90.4(3) ?
    N3 C3 C4 C9 . . . . 88.3(3) ?
    C9 C4 C5 C6 . . . . -0.9(4) ?
    C3 C4 C5 C6 . . . . 177.9(3) ?
    C4 C5 C6 C7 . . . . -0.2(5) ?
    C5 C6 C7 C8 . . . . 1.8(5) ?
    C5 C6 C7 C10 . . . . -178.3(3) ?
    C6 C7 C8 C9 . . . . -2.4(4) ?
    C10 C7 C8 C9 . . . . 177.7(3) ?
    C7 C8 C9 C4 . . . . 1.3(5) ?
    C5 C4 C9 C8 . . . . 0.3(4) ?
    C3 C4 C9 C8 . . . . -178.5(2) ?
    C11 N4 C10 C7 . . . . -124.3(3) ?
    N5 N4 C10 C7 . . . . 61.5(4) ?
    C6 C7 C10 N4 . . . . -98.4(3) ?
    C8 C7 C10 N4 . . . . 81.5(4) ?
    C12 N6 C11 N4 . . . . -0.1(3) ?
    Mn1 N6 C11 N4 2_545 . . . 167.33(17) ?
    N5 N4 C11 N6 . . . . 0.1(3) ?
    C10 N4 C11 N6 . . . . -174.7(2) ?
    N4 N5 C12 N6 . . . . -0.1(3) ?
    C11 N6 C12 N5 . . . . 0.1(3) ?
    Mn1 N6 C12 N5 2_545 . . . -167.11(19) ?
loop_
    _geom_hbond_atom_site_label_D
    _geom_hbond_atom_site_label_H
    _geom_hbond_atom_site_label_A
    _geom_hbond_site_symmetry_A
    _geom_hbond_distance_DH
    _geom_hbond_distance_HA
    _geom_hbond_distance_DA
    _geom_hbond_angle_DHA
    C9 H9 N5 4_666 0.93 2.61 3.523(4) 168.1
    C11 H11 Cl1 4_566 0.93 2.77 3.635(3) 154.9
