# Supplementary material for: Poly[bis­[μ-1,4-bis­(1,2,4-triazol-1-ylmeth­yl)benzene-κ2 N 4:N 4′]dichloridomanganese(II)]
Source: Acta Crystallogr Sect E Struct Rep Online. 2010 Jul 14;66(Pt 8):m932. doi: 10.1107/S1600536810026322 (PMC3007432; doi:10.1107/S1600536810026322)
Supplement: Supplementary file 2 [file e-66-0m932-Isup2.hkl]

# 
# h,k,l, Fc-squared, Fo-squared, sigma(Fo-squared) and status flag 
# 
data_I
_shelx_title ' 050706A in P2(1)/c' 
_shelx_refln_list_code          4 
_shelx_F_calc_maximum      135.40 
_exptl_crystal_F_000       622.00 
_reflns_d_resolution_high  0.8255 
 
loop_ 
 _symmetry_equiv_pos_as_xyz 
 'x, y, z' 
 '-x, y+1/2, -z+1/2' 
 '-x, -y, -z' 
 'x, -y-1/2, z-1/2' 
 
_cell_length_a     7.5863 
_cell_length_b    21.9249 
_cell_length_c     8.8442 
_cell_angle_alpha  90.000 
_cell_angle_beta  108.775 
_cell_angle_gamma  90.000 
 
_shelx_F_squared_multiplier     1.000 
 
loop_ 
 _refln_index_h 
 _refln_index_k 
 _refln_index_l 
 _refln_F_squared_calc 
 _refln_F_squared_meas 
 _refln_F_squared_sigma 
 _refln_observed_status 
   1   0   0     1521.98     1658.05     34.49 o 
   2   0   0     1308.77     1476.29     25.06 o 
   3   0   0    15898.32    16196.27    176.79 o 
   4   0   0       26.79       12.29      9.21 o 
   5   0   0     1656.49     1812.18     42.58 o 
   6   0   0      837.70      882.40     34.68 o 
   7   0   0       61.57       43.89     20.42 o 
   8   0   0        1.38        0.00     33.49 o 
   1   1   0      596.39      552.49     12.01 o 
   2   1   0      606.93      593.18     10.64 o 
   3   1   0      269.72      268.39      9.34 o 
   4   1   0       18.07       12.56      6.35 o 
   5   1   0      605.00      644.49     18.45 o 
   6   1   0        0.05        0.00     10.38 o 
   7   1   0       94.18       98.12     15.99 o 
   8   1   0       95.62       67.29     32.23 o 
   0   2   0     7088.13     5830.56     96.28 o 
   1   2   0    18332.42    16542.24    308.21 o 
   2   2   0      181.17      182.54      6.65 o 
   3   2   0     3055.62     2964.44     37.52 o 
   4   2   0      985.53     1024.19     23.07 o 
   5   2   0      138.07      143.77     14.69 o 
   6   2   0     1903.72     1923.84     34.43 o 
   7   2   0       12.14        0.00     13.38 o 
   8   2   0       52.29       33.93     29.49 o 
   1   3   0     1238.05     1219.88     17.57 o 
   2   3   0     1178.52     1230.86     16.63 o 
   3   3   0       56.51       60.35      7.44 o 
   4   3   0       16.14       22.45      6.83 o 
   5   3   0      505.36      544.46     17.06 o 
   6   3   0       52.59       41.82     11.89 o 
   7   3   0      580.94      558.52     29.12 o 
   8   3   0        3.45        0.00     20.91 o 
   0   4   0      516.95      545.69     20.41 o 
   1   4   0      670.71      712.31     26.97 o 
   2   4   0      974.88      971.66     20.92 o 
   3   4   0     4208.73     4145.76     42.36 o 
   4   4   0       79.19       77.47      8.33 o 
   5   4   0      117.49      103.49     13.86 o 
   6   4   0     1224.23     1244.06     28.55 o 
   7   4   0        4.28       12.35     17.07 o 
   8   4   0        1.40        0.00     24.10 o 
   1   5   0     8110.83     8122.72     98.50 o 
   2   5   0      624.32      627.67     15.99 o 
   3   5   0      201.18      238.64     14.21 o 
   4   5   0       33.88       19.76      7.19 o 
   5   5   0      103.08       96.67     11.03 o 
   6   5   0      300.70      288.48     21.18 o 
   7   5   0      368.11      336.74     27.11 o 
   8   5   0       83.22      100.40     24.53 o 
   0   6   0      299.80      314.88     20.13 o 
   1   6   0       96.71       90.63      9.82 o 
   2   6   0     1106.03     1071.97     32.20 o 
   3   6   0     3787.81     3813.14     50.95 o 
   4   6   0      142.29      113.09     10.03 o 
   5   6   0      245.75      240.16     14.51 o 
   6   6   0      663.69      661.44     28.00 o 
   7   6   0        4.07        3.57     18.98 o 
   8   6   0      154.23      146.58     36.68 o 
   1   7   0      656.76      727.35     47.92 o 
   2   7   0      272.34      250.42     15.21 o 
   3   7   0       11.04        0.00      7.72 o 
   4   7   0      112.38      113.28     10.23 o 
   5   7   0       91.00       88.56     11.47 o 
   6   7   0       78.80       37.64     16.32 o 
   7   7   0       78.61       95.58     21.38 o 
   8   7   0       85.77       58.78     32.42 o 
   0   8   0      573.68      638.53     31.52 o 
   1   8   0      702.91      835.39     82.45 o 
   2   8   0     1325.62     1327.32     48.10 o 
   3   8   0      808.54      744.62     17.63 o 
   4   8   0      625.63      638.93     20.18 o 
   5   8   0      710.03      719.64     20.65 o 
   6   8   0      165.41      203.27     45.87 o 
   7   8   0      578.53      578.98     38.37 o 
   8   8   0      285.02      331.11     39.07 o 
   1   9   0      787.95      800.33     42.72 o 
   2   9   0      234.36      194.31     15.93 o 
   3   9   0     1254.85     1302.04     34.28 o 
   4   9   0     1726.18     1763.13     51.98 o 
   5   9   0       79.42       59.72     13.41 o 
   6   9   0      105.63       74.59     21.72 o 
   7   9   0        1.46        0.00     26.15 o 
   8   9   0      111.13       37.13     32.81 o 
   0  10   0        6.79        0.00     14.23 o 
   1  10   0      904.67      938.04     29.77 o 
   2  10   0       23.87       30.70     16.57 o 
   3  10   0     1663.70     1654.93     37.85 o 
   4  10   0       75.66       74.98     28.15 o 
   5  10   0      121.54       96.63     21.25 o 
   6  10   0      666.22      606.08     37.24 o 
   7  10   0       11.52        2.64     26.35 o 
   8  10   0      141.27       62.62     36.34 o 
   1  11   0      808.10      835.00     54.35 o 
   2  11   0      751.39      724.54     28.92 o 
   3  11   0       66.64       77.14      9.23 o 
   4  11   0     1059.43     1117.32     39.89 o 
   5  11   0       68.03       86.12     22.57 o 
   6  11   0        7.52        8.45     23.74 o 
   7  11   0       93.96       74.23     28.90 o 
   0  12   0     3301.95     3442.82     94.71 o 
   1  12   0      840.79      778.68     65.10 o 
   2  12   0     1020.93      988.24     37.05 o 
   3  12   0       15.51        5.35     11.10 o 
   4  12   0      191.50      215.52     42.28 o 
   5  12   0      449.23      511.99     37.52 o 
   6  12   0        3.25        0.00     22.64 o 
   7  12   0      200.66      130.50     46.97 o 
   1  13   0        8.87        0.00     15.89 o 
   2  13   0     1197.50     1307.11     56.22 o 
   3  13   0        2.93        3.28     15.77 o 
   4  13   0      145.51      143.12     18.24 o 
   5  13   0      474.50      483.54     36.73 o 
   6  13   0        3.61        0.00     22.90 o 
   7  13   0       18.37        1.41     48.41 o 
   0  14   0     1289.70     1294.58     59.17 o 
   1  14   0     1027.98     1038.52    109.60 o 
   2  14   0      533.82      565.24     29.48 o 
   3  14   0       46.33       53.78     23.45 o 
   4  14   0      657.64      622.50     34.55 o 
   5  14   0      861.98      829.71     41.70 o 
   6  14   0      209.40      182.17     31.78 o 
   7  14   0      236.25      291.06     40.87 o 
   1  15   0      111.76      127.46     21.21 o 
   2  15   0      450.18      468.49     29.93 o 
   3  15   0       50.76       50.13     18.64 o 
   4  15   0      263.56      340.77     49.60 o 
   5  15   0      564.26      599.76     36.35 o 
   6  15   0        7.79        0.00     26.06 o 
   7  15   0       70.21       83.49     65.35 o 
   0  16   0      188.27      179.54     32.83 o 
   1  16   0     1649.63     1663.30     64.84 o 
   2  16   0      950.72     1007.03     40.86 o 
   3  16   0        0.77        0.00     17.17 o 
   4  16   0      366.19      366.28     31.76 o 
   5  16   0      242.63      256.15     58.52 o 
   6  16   0       39.97       69.39     29.98 o 
   1  17   0      211.64      253.21     28.61 o 
   2  17   0      119.53      126.94     24.50 o 
   3  17   0        7.02        1.81     22.62 o 
   4  17   0       85.04       60.71     24.55 o 
   5  17   0      109.87      167.49     31.47 o 
   6  17   0        5.53        4.67     32.75 o 
   0  18   0       24.81        0.00     29.09 o 
   1  18   0      219.37      267.06     52.66 o 
   2  18   0      390.90      434.47     35.49 o 
   3  18   0        6.06       17.07     22.40 o 
   4  18   0      262.85      244.39     32.41 o 
   5  18   0      184.08      225.16     33.45 o 
   6  18   0       10.12       22.79     32.08 o 
   1  19   0       24.58       64.72     23.09 o 
   2  19   0       57.71       30.42     32.93 o 
   3  19   0      125.30      116.32     27.17 o 
   4  19   0       67.47       65.72     25.70 o 
   5  19   0        0.44        0.00     36.48 o 
   6  19   0        3.00        0.00     35.79 o 
   0  20   0      166.74      161.40     44.29 o 
   1  20   0      240.09      244.89     30.20 o 
   2  20   0      147.13      163.19     30.34 o 
   3  20   0        8.02        0.00     22.46 o 
   4  20   0      530.05      597.65     61.84 o 
   5  20   0      241.99      228.22     37.18 o 
   1  21   0       13.87        0.00     23.92 o 
   2  21   0        1.09       48.84     27.78 o 
   3  21   0       49.50        5.61     27.90 o 
   4  21   0       18.68        8.09     30.09 o 
   5  21   0        1.79        0.00     32.28 o 
   0  22   0       86.23       88.37     41.21 o 
   1  22   0      839.18      890.39     47.50 o 
   2  22   0      401.44      509.21    125.80 o 
   3  22   0       26.42       23.30     28.28 o 
   4  22   0      375.04      307.46     63.48 o 
   1  23   0       64.07       65.30     29.93 o 
   2  23   0        3.71        0.00     44.71 o 
   3  23   0        2.05        0.00     46.59 o 
   4  23   0        7.43       51.65     33.97 o 
   0  24   0        2.92        0.00     43.47 o 
   1  24   0      244.27      219.15     36.69 o 
   2  24   0      148.75      146.84     36.25 o 
   3  24   0       52.82       85.41     61.43 o 
   1  25   0       11.99        0.00     32.12 o 
   2  25   0        2.84        0.00     55.70 o 
   0  26   0        6.48        0.00     42.88 o 
   1  26   0       40.99       40.52     34.49 o 
  -8   1   1       16.45        9.66     16.96 o 
  -7   1   1       82.07       81.62     14.33 o 
  -6   1   1       55.20       47.00     10.30 o 
  -5   1   1      404.79      449.85     15.61 o 
  -4   1   1     2066.84     1970.59     34.64 o 
  -3   1   1     4086.74     3972.54     33.96 o 
  -2   1   1     1439.62     1551.82     18.10 o 
  -1   1   1      112.02      118.31      4.78 o 
   0   1   1     2211.34     2319.49     69.75 o 
   1   1   1     4690.15     4394.27     73.41 o 
   2   1   1     7846.06     8018.99     58.41 o 
   3   1   1      831.04      829.46     12.07 o 
   4   1   1       15.53       14.86      5.83 o 
   5   1   1     1390.27     1359.19     27.01 o 
   6   1   1      600.83      606.84     22.56 o 
   7   1   1       18.57       38.79     23.90 o 
   8   1   1      460.16      431.34     45.39 o 
  -8   2   1       56.00       46.13     16.83 o 
  -7   2   1      178.79      165.36     16.48 o 
  -6   2   1       16.58        2.15     10.41 o 
  -5   2   1       99.89       96.31     13.26 o 
  -4   2   1       23.96        8.86      6.59 o 
  -3   2   1      211.56      217.73      8.56 o 
  -2   2   1      457.72      472.02      9.36 o 
  -1   2   1     7146.58     6855.50    159.03 o 
   0   2   1      397.78      366.01     18.31 o 
   1   2   1     1469.86     1533.57     23.17 o 
   2   2   1      477.77      516.78     13.64 o 
   3   2   1      386.04      342.02      8.47 o 
   4   2   1      158.75      172.88     16.35 o 
   5   2   1      105.39      107.95     16.88 o 
   6   2   1        2.22        6.92     13.84 o 
   7   2   1        6.50        0.00     17.20 o 
   8   2   1       79.47       81.56     35.41 o 
  -8   3   1      112.39       52.71     20.82 o 
  -7   3   1       83.83       78.62     13.84 o 
  -6   3   1     1425.22     1543.64     30.35 o 
  -5   3   1        0.52        0.00      7.74 o 
  -4   3   1     1339.88     1301.05     21.96 o 
  -3   3   1     4453.96     4640.63     44.96 o 
  -2   3   1      161.63      160.67      9.31 o 
  -1   3   1     2340.58     2501.80     30.58 o 
   0   3   1     4561.42     4555.08     38.73 o 
   1   3   1     5413.72     5488.38     56.03 o 
   2   3   1     1538.21     1552.69     29.10 o 
   3   3   1     2898.16     2877.75     29.21 o 
   4   3   1      396.41      391.40     14.65 o 
   5   3   1      741.06      696.03     28.38 o 
   6   3   1      463.06      490.79     26.42 o 
   7   3   1       38.22       46.84     27.25 o 
   8   3   1      363.90      410.84     45.05 o 
  -8   4   1      120.67       92.70     23.75 o 
  -7   4   1        5.29       23.05     13.17 o 
  -6   4   1        0.26        0.00     10.18 o 
  -5   4   1      132.04      132.59     11.34 o 
  -4   4   1     1562.44     1564.60     28.85 o 
  -3   4   1       44.90       40.63      5.72 o 
  -2   4   1       15.81       23.21      5.54 o 
  -1   4   1     7062.81     6923.67     56.24 o 
   0   4   1     4263.99     3967.22     58.76 o 
   1   4   1     6077.81     6020.52     58.60 o 
   2   4   1     1236.38     1272.34     21.46 o 
   3   4   1      741.70      720.29     17.10 o 
   4   4   1        1.58        8.32      7.55 o 
   5   4   1      163.45      145.81     12.97 o 
   6   4   1      175.67      156.68     18.55 o 
   7   4   1       54.07       94.49     27.92 o 
   8   4   1        6.00       14.22     40.64 o 
  -8   5   1       11.98       35.90     22.01 o 
  -7   5   1      360.07      333.97     22.54 o 
  -6   5   1     1487.70     1492.52     30.37 o 
  -5   5   1       72.87       61.58      9.62 o 
  -4   5   1      608.33      546.26     15.25 o 
  -3   5   1     1393.02     1301.17     30.15 o 
  -2   5   1      307.58      284.16     11.12 o 
  -1   5   1     7142.82     7103.78     92.44 o 
   0   5   1     5596.85     5433.90     86.15 o 
   1   5   1      271.85      255.72      9.46 o 
   2   5   1     4103.42     4246.06     43.34 o 
   3   5   1     3427.17     3598.67     36.75 o 
   4   5   1      345.02      359.92     15.62 o 
   5   5   1     1941.97     2021.60     38.24 o 
   6   5   1      541.46      537.86     34.66 o 
   7   5   1       80.31       22.77     26.72 o 
   8   5   1      183.16      202.70     54.43 o 
  -8   6   1        4.54        0.00     21.03 o 
  -7   6   1        8.41       12.45     14.07 o 
  -6   6   1       15.02       22.82     11.83 o 
  -5   6   1      295.35      304.79     15.05 o 
  -4   6   1     1539.70     1530.39     25.60 o 
  -3   6   1       46.51       33.97      7.91 o 
  -2   6   1      187.07      162.81     10.05 o 
  -1   6   1     7926.41     7887.32     81.28 o 
   0   6   1      626.02      628.34     21.83 o 
   1   6   1     1704.35     1810.31     23.15 o 
   2   6   1       33.77       26.72      5.95 o 
   3   6   1      399.41      375.92     10.61 o 
   4   6   1      330.70      362.50     16.02 o 
   5   6   1      161.64      136.53     22.41 o 
   6   6   1       88.88       87.25     25.14 o 
   7   6   1        0.17        0.00     39.07 o 
   8   6   1       49.01       86.90     35.48 o 
  -8   7   1       23.46       13.95     21.44 o 
  -7   7   1      722.95      660.14     31.13 o 
  -6   7   1     1752.09     1653.70     32.65 o 
  -5   7   1      277.48      340.44     17.17 o 
  -4   7   1     1406.07     1433.83     25.16 o 
  -3   7   1     4136.73     4250.89     81.77 o 
  -2   7   1      741.94      729.58     21.43 o 
  -1   7   1     8054.02     8216.07    147.37 o 
   0   7   1     6746.20     6408.96    116.42 o 
   1   7   1     2004.13     1988.85     51.23 o 
   2   7   1      498.08      405.95     13.45 o 
   3   7   1     1895.04     1828.68     37.81 o 
   4   7   1     1071.01     1126.94     25.00 o 
   5   7   1      706.02      658.05     35.08 o 
   6   7   1     1562.75     1479.81     81.92 o 
   7   7   1       10.76        0.00     24.34 o 
   8   7   1      118.85      150.68     39.48 o 
  -8   8   1      301.66      278.65     42.96 o 
  -7   8   1      641.19      661.86     38.98 o 
  -6   8   1     1210.23     1199.90     44.82 o 
  -5   8   1      127.09      101.39     14.27 o 
  -4   8   1     1928.37     1986.40     38.18 o 
  -3   8   1     2016.25     2140.63     43.43 o 
  -2   8   1     1044.70     1156.34     24.01 o 
  -1   8   1     3883.89     3877.94     75.51 o 
   0   8   1      727.42      752.21     38.86 o 
   1   8   1     2518.96     2705.76     49.16 o 
   2   8   1     1749.35     1851.24     42.11 o 
   3   8   1      923.64      958.90     17.21 o 
   4   8   1      129.43      134.34     12.51 o 
   5   8   1      426.61      416.38     30.46 o 
   6   8   1      634.14      613.17     36.64 o 
   7   8   1       15.34       48.07     27.60 o 
  -8   9   1      100.02       94.63     48.40 o 
  -7   9   1      259.14      305.42     27.56 o 
  -6   9   1      929.88      913.84     25.61 o 
  -5   9   1      393.12      428.97     18.95 o 
  -4   9   1      610.26      602.11     31.85 o 
  -3   9   1      603.92      572.62     24.75 o 
  -2   9   1     1238.12     1231.55     32.84 o 
  -1   9   1     4455.07     4330.48     96.98 o 
   0   9   1     3743.19     3718.53    100.15 o 
   1   9   1      175.13      224.93     13.60 o 
   2   9   1     1750.07     1764.25     30.46 o 
   3   9   1      389.87      392.95     15.97 o 
   4   9   1       29.99       27.31     20.64 o 
   5   9   1     1172.44     1153.58     44.56 o 
   6   9   1      140.07      135.07     47.76 o 
   7   9   1       29.37       39.64     26.59 o 
  -8  10   1        1.49        0.00     29.33 o 
  -7  10   1        1.09        0.00     18.31 o 
  -6  10   1      209.04      174.38     16.35 o 
  -5  10   1      434.86      459.19     19.54 o 
  -4  10   1       66.34       51.63     13.45 o 
  -3  10   1       27.21       53.24     12.29 o 
  -2  10   1        3.35        0.00     10.36 o 
  -1  10   1     2977.25     2980.03     56.63 o 
   0  10   1      926.74      947.89     31.70 o 
   1  10   1       46.50       25.49     10.03 o 
   2  10   1      124.12       77.87     12.30 o 
   3  10   1      192.97      150.65     12.43 o 
   4  10   1        0.11        0.00     33.11 o 
   5  10   1        8.39        6.96     17.89 o 
   6  10   1      309.64      390.01     55.60 o 
   7  10   1       18.24       13.60     26.64 o 
  -8  11   1      199.45      217.67     38.90 o 
  -7  11   1       60.33       50.54     33.69 o 
  -6  11   1        3.57       18.11     22.62 o 
  -5  11   1      272.00      306.62     20.47 o 
  -4  11   1        9.33        0.00     19.90 o 
  -3  11   1       11.19        0.00     22.15 o 
  -2  11   1      601.12      592.50     39.25 o 
  -1  11   1      410.22      369.52     22.05 o 
   0  11   1      156.98      161.22     17.34 o 
   1  11   1     2190.74     2252.65     49.47 o 
   2  11   1      644.20      628.34     19.48 o 
   3  11   1      260.08      288.51     26.51 o 
   4  11   1      606.12      558.27     32.64 o 
   5  11   1       17.67        0.00     17.88 o 
   6  11   1       25.91        9.12     30.19 o 
   7  11   1        5.59       18.71     29.75 o 
  -7  12   1      541.05      631.08     45.46 o 
  -6  12   1       26.75       10.31     22.91 o 
  -5  12   1       35.44       17.61     18.89 o 
  -4  12   1      312.52      340.71     35.43 o 
  -3  12   1      457.69      423.79     25.25 o 
  -2  12   1       57.52       32.05     12.87 o 
  -1  12   1       51.71       33.77     12.45 o 
   0  12   1     2227.67     1852.01     64.72 o 
   1  12   1       37.27       24.61     28.39 o 
   2  12   1      765.27      766.29     22.43 o 
   3  12   1      179.38      156.65     12.29 o 
   4  12   1      414.69      455.64     41.68 o 
   5  12   1      391.06      456.57     34.96 o 
   6  12   1      119.76      147.56     30.13 o 
   7  12   1       83.61       78.42     32.02 o 
  -7  13   1       88.78       24.10     28.97 o 
  -6  13   1       15.56        0.00     58.92 o 
  -5  13   1      354.79      429.20     33.05 o 
  -4  13   1      750.82      739.30     34.69 o 
  -3  13   1      628.34      632.18     30.32 o 
  -2  13   1      844.78      821.36     32.65 o 
  -1  13   1       11.07        0.00     12.49 o 
   0  13   1      178.68      174.21     35.23 o 
   1  13   1     1508.29     1514.40     43.39 o 
   2  13   1      215.66      185.84     22.27 o 
   3  13   1       15.55       21.92     15.98 o 
   4  13   1       76.32       80.77     21.50 o 
   5  13   1        0.74        0.00     20.66 o 
   6  13   1        4.61       36.30     29.58 o 
   7  13   1       54.08       76.41     71.71 o 
  -7  14   1      441.16      474.76     49.52 o 
  -6  14   1        0.70        0.00     41.02 o 
  -5  14   1      115.66       86.78     22.03 o 
  -4  14   1       54.38       62.22     20.15 o 
  -3  14   1      176.45      204.21     47.71 o 
  -2  14   1       70.55       59.13     16.42 o 
  -1  14   1       21.25       22.90     15.90 o 
   0  14   1     2272.12     2263.53     68.61 o 
   1  14   1       43.87       48.76     28.02 o 
   2  14   1      977.86      938.50     36.13 o 
   3  14   1      149.08      158.26     24.98 o 
   4  14   1       12.26        0.00     16.12 o 
   5  14   1       87.45      130.63     27.38 o 
   6  14   1       19.66       49.28     26.10 o 
   7  14   1       52.13       17.23     33.35 o 
  -7  15   1       53.50       55.82     31.36 o 
  -6  15   1      152.41      196.54     27.73 o 
  -5  15   1      629.83      622.77     36.10 o 
  -4  15   1      604.15      613.12     34.10 o 
  -3  15   1      674.45      708.29     35.13 o 
  -2  15   1      902.51      891.39     82.73 o 
  -1  15   1      403.29      443.67     28.97 o 
   0  15   1        2.24        6.32     15.60 o 
   1  15   1      611.23      565.33     31.23 o 
   2  15   1      222.82      185.92     40.44 o 
   3  15   1       76.74       80.71     20.41 o 
   4  15   1      285.34      344.43     33.56 o 
   5  15   1        2.61        0.00     21.64 o 
   6  15   1       81.11       67.31     31.20 o 
  -7  16   1       48.36      123.02     53.04 o 
  -6  16   1       44.06       56.76     33.68 o 
  -5  16   1        1.19        0.00     21.34 o 
  -4  16   1       11.32        0.00     22.97 o 
  -3  16   1      225.19      215.46     27.16 o 
  -2  16   1        0.17        0.00     18.10 o 
  -1  16   1      556.79      529.36     33.06 o 
   0  16   1       22.86        1.25     25.75 o 
   1  16   1        5.38        0.00     15.71 o 
   2  16   1       47.49       21.84     15.23 o 
   3  16   1       39.71       54.97     21.29 o 
   4  16   1      127.91      134.09     26.14 o 
   5  16   1        1.41        0.00     24.38 o 
   6  16   1       32.70        0.00     29.82 o 
  -6  17   1       43.86       47.93     30.50 o 
  -5  17   1      771.79      749.73     62.98 o 
  -4  17   1       19.17       10.01     21.20 o 
  -3  17   1       35.33       14.17     20.70 o 
  -2  17   1     1515.01     1406.08     50.17 o 
  -1  17   1       16.24       25.19     19.09 o 
   0  17   1      252.92      212.92     41.73 o 
   1  17   1      325.72      302.49     29.47 o 
   2  17   1       13.26        0.22     12.26 o 
   3  17   1      470.44      541.88     37.53 o 
   4  17   1      360.42      441.02     36.61 o 
   5  17   1       34.35        8.05     28.50 o 
   6  17   1       99.99      179.48     54.05 o 
  -6  18   1        0.04        0.00     30.58 o 
  -5  18   1        1.34        6.57     24.66 o 
  -4  18   1      369.53      417.26     38.17 o 
  -3  18   1      264.15      269.87     42.59 o 
  -2  18   1      997.96     1001.44    101.07 o 
  -1  18   1      999.94     1040.69     96.10 o 
   0  18   1      502.15      519.47     36.48 o 
   1  18   1        0.29       29.50     20.08 o 
   2  18   1        0.74        0.00     13.30 o 
   3  18   1      340.76      369.40     33.65 o 
   4  18   1       55.94       26.48     23.00 o 
   5  18   1        8.59       19.60     28.25 o 
   6  18   1        6.20        0.00     37.44 o 
  -6  19   1        5.54       44.68     30.10 o 
  -5  19   1      427.28      487.48     41.41 o 
  -4  19   1      259.24      278.85     32.40 o 
  -3  19   1      164.30      174.35     29.18 o 
  -2  19   1      405.05      521.91     73.87 o 
  -1  19   1      333.40      293.01     31.98 o 
   0  19   1        2.00        0.00     29.49 o 
   1  19   1     1043.20     1155.77     48.00 o 
   2  19   1       14.76       14.20     15.39 o 
   3  19   1       55.72        9.62     21.60 o 
   4  19   1      612.33      649.00     45.57 o 
   5  19   1       59.87       38.56     30.20 o 
  -5  20   1       13.68        0.00     27.43 o 
  -4  20   1       14.83       21.74     27.52 o 
  -3  20   1        0.74        0.00     23.80 o 
  -2  20   1      133.25       95.43     28.07 o 
  -1  20   1        0.00        0.00     22.06 o 
   0  20   1      384.67      355.10     35.89 o 
   1  20   1       22.43       36.56     23.85 o 
   2  20   1       20.74        8.52     16.80 o 
   3  20   1        5.81        0.00     25.28 o 
   4  20   1       14.75       14.61     26.63 o 
   5  20   1        1.40       45.46     34.32 o 
  -5  21   1      191.78      208.12     38.82 o 
  -4  21   1       64.42       17.20     28.07 o 
  -3  21   1       10.63        0.00     26.10 o 
  -2  21   1      649.00      697.17     43.41 o 
  -1  21   1       24.73       18.84     26.16 o 
   0  21   1      372.89      398.63     37.28 o 
   1  21   1     1311.27     1281.67     94.91 o 
   2  21   1       50.42       44.62     18.90 o 
   3  21   1       39.87       28.42     27.85 o 
   4  21   1      436.10      481.83     97.42 o 
  -5  22   1       57.51      100.70     36.88 o 
  -4  22   1       17.44        0.00     29.27 o 
  -3  22   1       42.72        3.72     35.08 o 
  -2  22   1       24.84       81.56     28.06 o 
  -1  22   1       10.08        0.00     24.55 o 
   0  22   1        8.61       14.18     25.36 o 
   1  22   1        0.12        0.00     26.27 o 
   2  22   1        3.74       19.13     19.64 o 
   3  22   1        8.64        0.00     39.57 o 
   4  22   1        8.05        0.00     31.18 o 
  -4  23   1        8.80        0.00     28.88 o 
  -3  23   1       21.34       84.97     63.93 o 
  -2  23   1      334.33      345.74     38.76 o 
  -1  23   1      106.73       73.67     31.19 o 
   0  23   1       57.12        8.61     29.15 o 
   1  23   1      579.45      592.82     32.91 o 
   2  23   1      107.25      101.73     33.48 o 
   3  23   1      109.73      121.94     34.89 o 
  -3  24   1        1.76        0.00     32.76 o 
  -2  24   1        0.10        0.00     29.77 o 
  -1  24   1       40.61       84.53     31.32 o 
   0  24   1        1.59       22.57     28.69 o 
   1  24   1        0.08        0.00     21.27 o 
   2  24   1       28.48        0.00     33.11 o 
   3  24   1        3.57        0.00     32.21 o 
  -3  25   1        0.31       24.73     47.03 o 
  -2  25   1      169.23      136.02     38.42 o 
  -1  25   1       27.65        0.00     31.18 o 
   0  25   1        4.95        0.00     38.47 o 
   1  25   1       60.71       73.47     35.04 o 
   2  25   1       36.98        0.00     31.99 o 
  -1  26   1        0.27        0.00     48.44 o 
   0  26   1       55.01       22.38     36.39 o 
   1  26   1       31.89       17.61     23.89 o 
  -9   0   2       55.47       24.20     29.60 o 
  -8   0   2      334.32      302.27     31.74 o 
  -7   0   2     3204.80     3039.17     66.20 o 
  -6   0   2      933.22      928.41     47.48 o 
  -5   0   2     2331.81     2483.36     49.21 o 
  -4   0   2      864.25      766.76     19.58 o 
  -3   0   2     2220.81     2173.45     28.10 o 
  -2   0   2     6039.79     6614.74     62.08 o 
  -1   0   2    11646.51    11376.24    129.96 o 
   0   0   2     1896.91     2183.21     34.95 o 
   1   0   2      521.61      447.77     14.95 o 
   2   0   2    16837.28    16729.25    641.65 o 
   3   0   2      727.77      765.59     60.86 o 
   4   0   2      708.36      738.77     25.08 o 
   5   0   2     3156.98     3181.26    101.49 o 
   6   0   2      192.71       92.90     37.01 o 
   7   0   2       92.39       77.72     37.27 o 
  -9   1   2       58.92        9.89     21.36 o 
  -8   1   2        8.96        0.00     19.70 o 
  -7   1   2        6.11        0.00     13.10 o 
  -6   1   2      109.34       97.49     11.88 o 
  -5   1   2       75.73       66.48     12.23 o 
  -4   1   2        0.72        0.00      4.00 o 
  -3   1   2      724.03      695.98     13.82 o 
  -2   1   2     8093.08     8402.51     59.47 o 
  -1   1   2     4791.23     4874.39     40.86 o 
   0   1   2    12247.66    12141.62    164.39 o 
   1   1   2     6900.86     6924.25     59.66 o 
   2   1   2     1156.58     1241.28     25.73 o 
   3   1   2      614.18      670.13     18.71 o 
   4   1   2       18.67        9.76      7.11 o 
   5   1   2       88.36       62.56     18.13 o 
   6   1   2       39.48        0.00     20.26 o 
   7   1   2        2.31        6.57     24.30 o 
  -9   2   2      157.30      146.11     23.21 o 
  -8   2   2       10.34       10.00     15.71 o 
  -7   2   2     1830.11     1802.50     36.66 o 
  -6   2   2       54.46       48.72     10.64 o 
  -5   2   2        8.62        9.91      6.06 o 
  -4   2   2     1500.35     1482.81     19.89 o 
  -3   2   2       23.61       15.05      3.56 o 
  -2   2   2     2095.03     2148.22     24.13 o 
  -1   2   2     2090.54     2236.98     22.68 o 
   0   2   2     2043.43     2155.52     22.93 o 
   1   2   2      653.96      700.49     13.00 o 
   2   2   2     5251.54     5369.81     69.60 o 
   3   2   2      848.39      933.52     15.63 o 
   4   2   2      347.71      361.11     14.52 o 
   5   2   2     1514.79     1568.25     49.03 o 
   6   2   2       13.55        2.55     19.93 o 
   7   2   2       11.61        3.85     58.50 o 
  -9   3   2       63.91       81.46     30.22 o 
  -8   3   2        2.45        0.00     15.67 o 
  -7   3   2       18.73        0.72     12.85 o 
  -6   3   2      414.62      386.47     17.39 o 
  -5   3   2       13.12        4.37      6.31 o 
  -4   3   2        9.19        4.65      5.75 o 
  -3   3   2     1923.76     2045.36     23.51 o 
  -2   3   2     1288.46     1318.22     15.01 o 
  -1   3   2     6340.74     6377.75     48.26 o 
   0   3   2    10253.14    10430.46     83.02 o 
   1   3   2       13.22        5.20      4.19 o 
   2   3   2      254.39      252.02      9.80 o 
   3   3   2      251.12      287.63      9.97 o 
   4   3   2      107.07       71.75     11.32 o 
   5   3   2       16.04        4.25     23.65 o 
   6   3   2        0.86        0.00     20.58 o 
   7   3   2      191.68      129.19     32.68 o 
  -8   4   2        6.73       19.00     16.13 o 
  -7   4   2      279.86      269.87     18.20 o 
  -6   4   2      204.79      235.08     15.67 o 
  -5   4   2      359.08      383.28     12.37 o 
  -4   4   2     3657.57     3782.25     37.02 o 
  -3   4   2        9.81        1.76      3.80 o 
  -2   4   2        3.72        2.46      3.09 o 
  -1   4   2     6920.07     6864.08     70.41 o 
   0   4   2      269.11      240.39      7.58 o 
   1   4   2      194.03      200.82      8.13 o 
   2   4   2     2082.34     1937.72     26.11 o 
   3   4   2       96.28       93.51      7.25 o 
   4   4   2      170.47      187.73     23.82 o 
   5   4   2      865.74      877.31     38.30 o 
   6   4   2        2.34        0.00     19.64 o 
   7   4   2      111.57      127.02     31.94 o 
  -8   5   2      248.26      212.88     24.90 o 
  -7   5   2       28.70       21.57     23.51 o 
  -6   5   2      844.06      829.47     23.19 o 
  -5   5   2       62.63       48.08      8.00 o 
  -4   5   2      424.95      449.62     13.20 o 
  -3   5   2      113.89      100.96      6.15 o 
  -2   5   2       74.58       63.85      6.98 o 
  -1   5   2      609.67      619.46     14.78 o 
   0   5   2     1234.70     1205.77     17.61 o 
   1   5   2     4100.93     4209.51     49.15 o 
   2   5   2      849.01      908.07     17.75 o 
   3   5   2       19.54        6.87      7.12 o 
   4   5   2      883.56      922.63     26.58 o 
   5   5   2      348.42      349.82     49.39 o 
   6   5   2        9.45        0.00     21.10 o 
   7   5   2      164.61      124.55     46.05 o 
  -8   6   2        6.45        0.00     15.99 o 
  -7   6   2      256.51      234.50     21.46 o 
  -6   6   2      188.03      212.21     15.11 o 
  -5   6   2      551.14      553.15     15.14 o 
  -4   6   2     3543.25     3521.75     63.52 o 
  -3   6   2      272.58      255.82      9.16 o 
  -2   6   2       75.74       82.00      5.78 o 
  -1   6   2     3293.54     3195.32     29.69 o 
   0   6   2     1527.09     1614.42     34.30 o 
   1   6   2        6.14        0.00      4.45 o 
   2   6   2     1959.35     1895.47     27.02 o 
   3   6   2       77.55       82.48     10.11 o 
   4   6   2        5.38        3.61     14.11 o 
   5   6   2      598.47      652.85     60.53 o 
   6   6   2       48.38       73.18     24.83 o 
   7   6   2      248.31      255.65     35.43 o 
  -8   7   2        3.19       12.33     22.05 o 
  -7   7   2        9.54        0.00     13.47 o 
  -6   7   2      289.11      362.47     18.81 o 
  -5   7   2      144.44      141.51     10.59 o 
  -4   7   2      453.52      487.95     15.61 o 
  -3   7   2      138.32      131.69      7.90 o 
  -2   7   2      509.13      481.55     11.04 o 
  -1   7   2        0.85        0.63      4.13 o 
   0   7   2        2.70        0.00      4.70 o 
   1   7   2      512.07      531.21     13.38 o 
   2   7   2       64.82       52.19      7.55 o 
   3   7   2      575.39      541.82     15.94 o 
   4   7   2      192.56      187.24     21.79 o 
   5   7   2       51.98       71.77     28.54 o 
   6   7   2       81.09       86.89     26.45 o 
   7   7   2      260.63      249.30     36.07 o 
  -8   8   2        1.92        0.00     21.61 o 
  -7   8   2       11.69        6.06     13.95 o 
  -6   8   2      205.21      209.08     15.00 o 
  -5   8   2      620.30      596.84     20.94 o 
  -4   8   2     1969.36     2028.13    105.99 o 
  -3   8   2     2800.52     2995.85     73.31 o 
  -2   8   2     1190.69     1247.64     18.64 o 
  -1   8   2     3606.01     3732.65     35.69 o 
   0   8   2     1517.60     1487.10     22.97 o 
   1   8   2     1462.10     1565.89     24.04 o 
   2   8   2      739.94      732.85     19.18 o 
   3   8   2       13.96        7.44      9.32 o 
   4   8   2        0.96        0.00     15.31 o 
   5   8   2      133.47      126.50     24.30 o 
   6   8   2       15.10        0.01     22.62 o 
   7   8   2       38.94       17.70     30.53 o 
  -8   9   2       22.79       18.05     21.01 o 
  -7   9   2      200.61      163.14     20.06 o 
  -6   9   2      416.81      392.26     16.86 o 
  -5   9   2      168.96      190.26     14.39 o 
  -4   9   2      764.88      812.85     24.29 o 
  -3   9   2     1097.20     1028.07     32.49 o 
  -2   9   2      339.35      346.55     12.78 o 
  -1   9   2      735.28      767.00     17.30 o 
   0   9   2      411.44      475.41     14.49 o 
   1   9   2     3789.07     3904.02     44.11 o 
   2   9   2      153.75      193.14     13.19 o 
   3   9   2     1087.82     1115.09     26.84 o 
   4   9   2     1288.30     1290.04     43.79 o 
   5   9   2      613.72      631.60     35.90 o 
   6   9   2       59.21      112.39     27.50 o 
   7   9   2      114.37      131.35     34.37 o 
  -8  10   2        0.64        0.00     25.71 o 
  -7  10   2      431.01      502.17     24.59 o 
  -6  10   2      259.34      246.09     16.53 o 
  -5  10   2      261.30      286.08     21.59 o 
  -4  10   2     2237.25     2294.90     44.77 o 
  -3  10   2      395.35      377.76     17.91 o 
  -2  10   2      494.71      480.33     31.77 o 
  -1  10   2     1625.26     1535.36     36.92 o 
   0  10   2     6357.29     6155.06     62.09 o 
   1  10   2      970.65      884.45     26.06 o 
   2  10   2      459.31      442.51     17.14 o 
   3  10   2      640.88      686.79     30.52 o 
   4  10   2      371.48      407.08     32.26 o 
   5  10   2      418.65      396.05     34.59 o 
   6  10   2       87.39       73.43     37.75 o 
   7  10   2        0.70        0.00     30.85 o 
  -8  11   2        3.47       25.25     28.11 o 
  -7  11   2      144.35      192.90     31.65 o 
  -6  11   2      436.62      481.51     19.27 o 
  -5  11   2      155.79      134.46     17.40 o 
  -4  11   2      205.06      199.22     16.72 o 
  -3  11   2     1815.12     1857.37     36.20 o 
  -2  11   2      987.59     1039.86     33.14 o 
  -1  11   2       45.47       28.28     10.07 o 
   0  11   2      226.89      271.00     15.00 o 
   1  11   2      678.57      675.40     24.53 o 
   2  11   2       10.76        0.00      8.37 o 
   3  11   2      165.91      151.42     19.53 o 
   4  11   2        2.01        0.00     17.25 o 
   5  11   2      275.94      213.37     47.96 o 
   6  11   2      245.17      216.26     33.48 o 
   7  11   2       36.58        0.00     29.65 o 
  -8  12   2      398.90      332.20     40.61 o 
  -7  12   2      212.27      198.63     25.48 o 
  -6  12   2      504.08      508.18     20.53 o 
  -5  12   2      284.47      335.05     29.55 o 
  -4  12   2      128.45      144.08     22.28 o 
  -3  12   2     1195.61     1191.28     37.83 o 
  -2  12   2      939.96      965.84     33.48 o 
  -1  12   2     1664.29     1537.10     35.58 o 
   0  12   2     1532.36     1522.94     32.42 o 
   1  12   2     2124.61     2095.47     88.71 o 
   2  12   2      748.26      758.41     23.18 o 
   3  12   2      683.90      685.57     33.88 o 
   4  12   2      832.36      813.96     37.84 o 
   5  12   2      310.54      344.66     45.93 o 
   6  12   2      121.03      128.38     31.75 o 
   7  12   2       34.61       60.40     35.88 o 
  -7  13   2      142.62      103.96     30.82 o 
  -6  13   2        0.91        0.00     13.82 o 
  -5  13   2      374.91      404.64     24.20 o 
  -4  13   2       40.91       38.67     30.65 o 
  -3  13   2      172.07      137.47     25.28 o 
  -2  13   2      610.51      688.18     61.01 o 
  -1  13   2      142.02      135.17     14.20 o 
   0  13   2      949.56     1029.09     27.67 o 
   1  13   2      174.86      160.06     14.31 o 
   2  13   2        0.14        0.00      9.74 o 
   3  13   2      225.01      262.92     30.30 o 
   4  13   2      365.82      434.13     35.73 o 
   5  13   2       33.66       68.06     32.69 o 
   6  13   2       23.21       59.33     28.01 o 
  -7  14   2       45.89        0.00     60.58 o 
  -6  14   2      475.95      524.00     40.53 o 
  -5  14   2      285.49      355.25     29.52 o 
  -4  14   2        3.73       35.91     17.73 o 
  -3  14   2     1577.32     1588.04     48.16 o 
  -2  14   2     2126.43     2183.31    162.40 o 
  -1  14   2     1023.66     1083.13     38.44 o 
   0  14   2     1481.65     1418.05     34.16 o 
   1  14   2     1028.68     1001.44     28.25 o 
   2  14   2      264.53      240.24     26.77 o 
   3  14   2      792.38      830.47     37.38 o 
   4  14   2      363.79      336.88     32.27 o 
   5  14   2       11.64        7.51     25.32 o 
   6  14   2      144.23      164.30     34.48 o 
  -7  15   2       37.60       51.27     41.88 o 
  -6  15   2       62.93       58.49     39.02 o 
  -5  15   2        9.90       40.18     19.84 o 
  -4  15   2       54.28       26.87     18.76 o 
  -3  15   2      586.51      530.88     31.87 o 
  -2  15   2       49.73       72.81     19.82 o 
  -1  15   2      133.47      140.36     22.10 o 
   0  15   2     1686.27     1671.87     51.18 o 
   1  15   2       53.79       66.64     13.50 o 
   2  15   2       75.28       65.94     20.33 o 
   3  15   2       13.27        5.92     19.44 o 
   4  15   2      157.03      161.85     27.53 o 
   5  15   2       88.05      116.09     29.53 o 
   6  15   2      146.86      122.60     46.70 o 
  -7  16   2        3.37       54.12     32.23 o 
  -6  16   2      129.44      169.18     40.97 o 
  -5  16   2     1046.82      998.97     43.90 o 
  -4  16   2        8.14        6.22     19.45 o 
  -3  16   2       38.10       48.14     20.74 o 
  -2  16   2     1363.95     1453.87    116.70 o 
  -1  16   2        0.71        0.00     15.73 o 
   0  16   2      401.99      429.20     26.03 o 
   1  16   2      181.36      202.13     18.17 o 
   2  16   2        2.14        0.00     12.13 o 
   3  16   2      591.69      661.67     38.22 o 
   4  16   2      615.90      595.92     37.19 o 
   5  16   2       17.55        0.00     28.60 o 
   6  16   2       95.67      101.51     34.89 o 
  -7  17   2        8.98       19.65     31.80 o 
  -6  17   2       88.95      118.88     36.17 o 
  -5  17   2        3.57        0.00     23.90 o 
  -4  17   2       60.63       15.20     21.58 o 
  -3  17   2       86.19      110.66     50.94 o 
  -2  17   2       92.24       71.98     22.25 o 
  -1  17   2      146.80      140.19     25.27 o 
   0  17   2      299.73      315.05     33.18 o 
   1  17   2        0.02        0.00     12.74 o 
   2  17   2      219.79      178.27     19.02 o 
   3  17   2       72.44       73.43     23.21 o 
   4  17   2       12.16       30.46     25.12 o 
   5  17   2       44.51       41.17     31.31 o 
  -6  18   2       79.58      109.62     30.33 o 
  -5  18   2      283.83      245.49     33.45 o 
  -4  18   2       38.73       20.37     37.96 o 
  -3  18   2      212.67      237.24     36.50 o 
  -2  18   2      333.62      442.41     35.71 o 
  -1  18   2        2.57        0.00     18.11 o 
   0  18   2       11.20        1.04     13.67 o 
   1  18   2      440.87      432.48     24.80 o 
   2  18   2        0.81        0.00     14.05 o 
   3  18   2      231.55      289.44     31.89 o 
   4  18   2      238.26      294.37     38.94 o 
   5  18   2       15.16        0.00     31.81 o 
  -6  19   2       16.36        0.00     20.29 o 
  -5  19   2       36.80       21.41     27.87 o 
  -4  19   2       81.45       93.02     49.53 o 
  -3  19   2      118.63      156.93     62.84 o 
  -2  19   2       35.59       27.53     32.00 o 
  -1  19   2       27.34       26.05     16.71 o 
   0  19   2       78.32       97.11     20.20 o 
   1  19   2       46.58       29.07     16.24 o 
   2  19   2       69.78       93.52     24.55 o 
   3  19   2       55.92       68.46     24.50 o 
   4  19   2        0.40        0.00     26.98 o 
   5  19   2        0.22        4.44     40.02 o 
  -6  20   2       46.27       15.40     21.94 o 
  -5  20   2       55.50       84.47     89.90 o 
  -4  20   2       23.93        7.48     27.87 o 
  -3  20   2      790.46      736.87     47.36 o 
  -2  20   2      203.28      186.00     30.86 o 
  -1  20   2      191.70      168.39     31.43 o 
   0  20   2      222.31      191.41     29.44 o 
   1  20   2      399.54      400.22     38.33 o 
   2  20   2       38.50       46.75     26.80 o 
   3  20   2      172.75      189.07     31.44 o 
   4  20   2        1.83       11.27     30.08 o 
  -5  21   2        1.44       20.01     30.38 o 
  -4  21   2        0.36       14.21     43.20 o 
  -3  21   2        0.04        0.00     44.13 o 
  -2  21   2        0.24        0.00     23.53 o 
  -1  21   2       99.43       65.46     20.03 o 
   0  21   2        2.47        0.00     17.22 o 
   1  21   2       40.17       11.59     18.02 o 
   2  21   2       25.46        5.23     18.09 o 
   3  21   2        7.87        0.00     45.92 o 
   4  21   2        1.32        0.00     29.65 o 
  -5  22   2       93.22      117.76     37.95 o 
  -4  22   2        1.73        9.91     31.70 o 
  -3  22   2       32.91       12.30     35.05 o 
  -2  22   2       98.56      122.09     46.79 o 
  -1  22   2       88.71       81.08     20.85 o 
   0  22   2      131.25      124.67     21.77 o 
   1  22   2      316.56      292.45     43.52 o 
   2  22   2        4.53        0.00     25.61 o 
   3  22   2      154.52      156.81     37.84 o 
   4  22   2       90.50      113.65     40.05 o 
  -4  23   2        7.69       14.88     35.57 o 
  -3  23   2        1.74        0.00     30.30 o 
  -2  23   2        9.24        4.84     23.15 o 
  -1  23   2       16.12        7.79     19.70 o 
   0  23   2        5.48       11.92     19.26 o 
   1  23   2        0.25        0.00     19.57 o 
   2  23   2       21.74        0.00     29.33 o 
   3  23   2        0.35       20.33     31.86 o 
  -3  24   2       22.14        0.00     21.46 o 
  -2  24   2      101.71      159.49     31.04 o 
  -1  24   2       32.97        0.00     24.29 o 
   0  24   2      314.51      301.83     28.89 o 
   1  24   2       87.36       66.01     31.50 o 
   2  24   2        0.51        0.00     33.84 o 
  -3  25   2        0.02        0.00     22.16 o 
  -2  25   2       51.17       17.79     23.47 o 
  -1  25   2       33.04       13.61     22.96 o 
   0  25   2       56.87       47.61     24.47 o 
   1  25   2       31.86       26.51     24.26 o 
  -1  26   2       83.98       66.78     26.66 o 
   0  26   2       72.89       51.80     25.87 o 
  -9   1   3       13.11        0.00     42.98 o 
  -8   1   3       65.75       46.01     20.46 o 
  -7   1   3     1249.10     1278.68     48.46 o 
  -6   1   3       54.87       40.53     10.78 o 
  -5   1   3     1238.79     1240.36     17.51 o 
  -4   1   3     1134.70     1062.69     14.91 o 
  -3   1   3     2165.61     2347.24     21.76 o 
  -2   1   3     4803.09     4839.24     43.64 o 
  -1   1   3     1233.81     1172.83     26.51 o 
   0   1   3     2796.59     2881.60     30.75 o 
   1   1   3     1686.07     1706.88     25.12 o 
   2   1   3     1047.67      972.60     19.32 o 
   3   1   3      360.47      369.42     14.77 o 
   4   1   3       96.17       97.48     13.55 o 
   5   1   3       87.52      105.00     22.69 o 
   6   1   3      225.83      225.58     31.68 o 
   7   1   3      165.72      173.86     53.10 o 
  -9   2   3       13.98        7.32     24.24 o 
  -8   2   3        0.25        0.00     15.32 o 
  -7   2   3      159.51      136.16     15.31 o 
  -6   2   3      138.12      130.10     12.81 o 
  -5   2   3      551.95      576.72     17.68 o 
  -4   2   3     1298.87     1312.48     16.80 o 
  -3   2   3      148.70      135.86      6.66 o 
  -2   2   3      284.11      275.92      8.58 o 
  -1   2   3      231.57      253.91      8.68 o 
   0   2   3       18.66       12.09      4.37 o 
   1   2   3      153.29      158.38      8.95 o 
   2   2   3     1076.65     1128.48     20.79 o 
   3   2   3      157.14      145.24     19.61 o 
   4   2   3      143.89      160.35     17.62 o 
   5   2   3       91.58      100.26     21.14 o 
   6   2   3        1.89       17.49     38.09 o 
   7   2   3       58.73        4.58     57.75 o 
  -9   3   3        6.56        0.00     24.90 o 
  -8   3   3      358.04      346.62     25.68 o 
  -7   3   3      698.52      688.51     24.64 o 
  -6   3   3        5.06        8.97      9.79 o 
  -5   3   3      817.89      785.60     16.76 o 
  -4   3   3     2997.17     3039.30     28.15 o 
  -3   3   3      256.76      222.96     10.07 o 
  -2   3   3      464.65      430.83     12.20 o 
  -1   3   3     8264.61     8135.21     97.24 o 
   0   3   3      830.67      855.78     22.18 o 
   1   3   3     3837.00     3732.02     40.35 o 
   2   3   3     2335.59     2391.35     32.19 o 
   3   3   3       83.08       82.67      9.90 o 
   4   3   3     1283.22     1322.21     32.64 o 
   5   3   3      356.40      373.90     30.86 o 
   6   3   3       17.64        0.00     20.74 o 
   7   3   3       87.94      150.43     34.20 o 
  -9   4   3        0.48        0.00     33.27 o 
  -8   4   3      122.78      174.21     21.81 o 
  -7   4   3       92.12       74.78     14.07 o 
  -6   4   3       46.83       20.10      9.77 o 
  -5   4   3       17.01        0.00      6.69 o 
  -4   4   3      813.61      821.04     13.59 o 
  -3   4   3      868.21      928.39     14.50 o 
  -2   4   3      112.09      107.66      5.84 o 
  -1   4   3     1650.82     1659.58     18.22 o 
   0   4   3      745.84      723.97     14.26 o 
   1   4   3      190.38      203.81      9.72 o 
   2   4   3        2.00        0.00      6.35 o 
   3   4   3      201.78      214.03     12.66 o 
   4   4   3      407.14      475.12     23.27 o 
   5   4   3        8.24        0.00     17.70 o 
   6   4   3      173.05      137.70     28.48 o 
   7   4   3      123.44      193.62     36.82 o 
  -9   5   3        1.28        0.00     24.28 o 
  -8   5   3      274.43      321.49     57.36 o 
  -7   5   3      873.92      860.65     26.18 o 
  -6   5   3       22.39        2.85     10.23 o 
  -5   5   3     1466.54     1472.65     23.30 o 
  -4   5   3     4232.75     4445.52     69.91 o 
  -3   5   3     1011.00     1131.86     16.41 o 
  -2   5   3     3011.67     2881.84     35.88 o 
  -1   5   3     7277.22     7248.94     69.68 o 
   0   5   3        6.89        0.00      4.74 o 
   1   5   3      402.62      354.24     12.04 o 
   2   5   3      403.57      358.79     13.28 o 
   3   5   3        0.93        0.00     13.14 o 
   4   5   3     1600.71     1577.12     36.85 o 
   5   5   3      373.77      401.68     38.81 o 
   6   5   3        4.78        0.00     23.55 o 
   7   5   3      437.64      490.91     60.95 o 
  -8   6   3      209.83      229.69     24.23 o 
  -7   6   3       20.85        0.00     14.32 o 
  -6   6   3      102.34       77.32     12.01 o 
  -5   6   3        5.31        0.00      7.13 o 
  -4   6   3      687.73      660.04     15.59 o 
  -3   6   3        1.70        4.13      4.70 o 
  -2   6   3     1003.82      942.61     14.83 o 
  -1   6   3     1111.42     1169.12     16.17 o 
   0   6   3       92.90      101.73      7.45 o 
   1   6   3     1829.00     1751.06     30.45 o 
   2   6   3       40.09       20.50      7.33 o 
   3   6   3       47.89       20.93      8.56 o 
   4   6   3      363.80      414.09     22.62 o 
   5   6   3      247.56      243.18     28.48 o 
   6   6   3       27.88        2.40     24.60 o 
   7   6   3      111.82      152.87     33.77 o 
  -8   7   3        0.67        0.00     17.94 o 
  -7   7   3      576.80      569.72     36.31 o 
  -6   7   3      141.02      140.43     12.60 o 
  -5   7   3       22.90       10.11      7.77 o 
  -4   7   3     2258.31     2135.60     26.31 o 
  -3   7   3      363.45      363.75     10.65 o 
  -2   7   3     3600.58     3669.73     45.60 o 
  -1   7   3     1204.56     1164.38     20.78 o 
   0   7   3     1188.93     1230.70     16.97 o 
   1   7   3        1.97        0.38      6.28 o 
   2   7   3      672.97      677.13     17.67 o 
   3   7   3     1559.69     1602.44     28.87 o 
   4   7   3       62.76       53.51     14.43 o 
   5   7   3      771.40      702.21     38.66 o 
   6   7   3       52.94       20.74     25.00 o 
   7   7   3      168.87      229.12     36.09 o 
  -8   8   3      306.87      297.13     27.32 o 
  -7   8   3      469.67      493.64     39.67 o 
  -6   8   3     1051.95     1047.05     22.82 o 
  -5   8   3      170.16      200.90     18.26 o 
  -4   8   3      734.49      741.53     15.95 o 
  -3   8   3      472.14      534.95     13.23 o 
  -2   8   3      134.35      132.49      8.27 o 
  -1   8   3     1272.91     1170.03     17.87 o 
   0   8   3        2.33        0.00      5.47 o 
   1   8   3      407.48      398.66     13.69 o 
   2   8   3      987.25     1024.86     22.26 o 
   3   8   3       12.23       14.44      9.20 o 
   4   8   3        1.89       10.84     13.64 o 
   5   8   3      173.59      191.80     27.76 o 
   6   8   3       88.20       52.74     26.20 o 
   7   8   3        0.12       31.25     30.64 o 
  -8   9   3      418.58      468.36     36.07 o 
  -7   9   3      180.42      143.45     19.89 o 
  -6   9   3        1.22        1.13      9.96 o 
  -5   9   3      597.65      594.90     35.08 o 
  -4   9   3      171.44      166.42     10.14 o 
  -3   9   3      744.40      788.30     17.16 o 
  -2   9   3      356.25      322.54     12.74 o 
  -1   9   3     1580.68     1591.12     22.29 o 
   0   9   3       25.28       19.60      6.66 o 
   1   9   3     4665.29     4519.51    122.70 o 
   2   9   3     2562.53     2564.69     37.18 o 
   3   9   3       20.09        9.31      9.99 o 
   4   9   3     1988.03     1975.68     56.77 o 
   5   9   3      195.41      207.58     30.30 o 
   6   9   3      233.09      216.23     32.91 o 
  -8  10   3       65.15       35.98     22.49 o 
  -7  10   3       95.88       84.71     22.23 o 
  -6  10   3      417.55      438.35     20.02 o 
  -5  10   3       23.04       17.19     10.47 o 
  -4  10   3      152.16      144.79     12.41 o 
  -3  10   3      429.63      421.65     13.50 o 
  -2  10   3       12.99       11.29      6.45 o 
  -1  10   3     1040.41     1009.47     25.44 o 
   0  10   3      673.40      636.83     17.12 o 
   1  10   3      263.09      248.93     13.24 o 
   2  10   3      108.36       96.96     11.31 o 
   3  10   3      155.99      121.17     12.71 o 
   4  10   3      333.28      443.62     34.40 o 
   5  10   3      350.88      362.76     33.51 o 
   6  10   3       10.12        6.67     27.01 o 
  -8  11   3      155.06      163.72     31.69 o 
  -7  11   3      226.89      227.93     44.57 o 
  -6  11   3      527.35      530.91     21.27 o 
  -5  11   3      240.29      271.20     16.67 o 
  -4  11   3      667.72      648.73     20.30 o 
  -3  11   3      637.38      656.09     16.64 o 
  -2  11   3       95.26      100.91      8.99 o 
  -1  11   3       28.15       26.59      7.70 o 
   0  11   3      990.18      969.13     21.52 o 
   1  11   3     1593.35     1571.39     41.58 o 
   2  11   3     1026.88     1060.70     29.74 o 
   3  11   3      478.92      447.21     28.86 o 
   4  11   3      126.34      188.75     38.44 o 
   5  11   3      574.32      591.90     40.52 o 
   6  11   3      281.29      279.29     37.40 o 
  -8  12   3       75.78       63.51     30.11 o 
  -7  12   3       91.45       83.15     21.43 o 
  -6  12   3       22.54       22.65     14.54 o 
  -5  12   3      552.53      605.30     21.64 o 
  -4  12   3       50.26       36.59     10.37 o 
  -3  12   3      246.19      273.63     15.57 o 
  -2  12   3     1988.67     2014.92     32.81 o 
  -1  12   3      440.22      426.96     16.05 o 
   0  12   3       13.49        9.68      7.90 o 
   1  12   3      698.11      636.60     19.14 o 
   2  12   3      477.87      527.40     21.73 o 
   3  12   3        2.04        0.00     16.21 o 
   4  12   3       36.15       74.30     21.50 o 
   5  12   3      258.06      232.83     32.09 o 
   6  12   3       37.57       54.04     31.70 o 
  -8  13   3        2.54       27.43     31.07 o 
  -7  13   3        5.02        5.06     25.19 o 
  -6  13   3      217.69      254.16     19.38 o 
  -5  13   3      125.40      137.55     19.45 o 
  -4  13   3        1.67        0.00     10.31 o 
  -3  13   3      149.35      121.33     13.49 o 
  -2  13   3       94.42       84.64     14.26 o 
  -1  13   3       73.98       52.20     11.57 o 
   0  13   3      807.77      782.09     24.83 o 
   1  13   3      646.52      618.32     22.38 o 
   2  13   3      558.31      549.98     21.91 o 
   3  13   3      729.86      707.98     36.02 o 
   4  13   3       40.78       23.68     22.68 o 
   5  13   3       12.29       13.90     31.54 o 
   6  13   3      154.00      181.44     34.80 o 
  -7  14   3       24.82       65.23     21.71 o 
  -6  14   3      116.76       99.77     16.29 o 
  -5  14   3     1253.36     1203.69     30.90 o 
  -4  14   3       54.41       36.15     12.39 o 
  -3  14   3        2.67       17.47     12.58 o 
  -2  14   3      413.66      409.13     21.22 o 
  -1  14   3       12.99       22.84     11.15 o 
   0  14   3       42.91       38.44     11.78 o 
   1  14   3       33.54       30.41     13.10 o 
   2  14   3      534.80      565.57     23.68 o 
   3  14   3       17.51        2.40     32.33 o 
   4  14   3      251.39      290.28     31.77 o 
   5  14   3       33.82       49.09     27.32 o 
   6  14   3       28.16       33.44     36.16 o 
  -7  15   3        1.37       30.22     45.35 o 
  -6  15   3       63.90       37.46     21.25 o 
  -5  15   3      106.36      122.17     19.05 o 
  -4  15   3      181.03      193.09     20.90 o 
  -3  15   3       68.10       76.65     15.97 o 
  -2  15   3      391.70      447.17     22.52 o 
  -1  15   3      102.05       93.41     14.63 o 
   0  15   3     1109.56     1111.11     31.53 o 
   1  15   3      288.08      281.67     20.03 o 
   2  15   3        1.20        3.78     12.84 o 
   3  15   3      462.31      477.67     36.35 o 
   4  15   3       52.35       37.47     20.05 o 
   5  15   3        1.20        0.00     26.11 o 
  -7  16   3        3.74       21.16     45.96 o 
  -6  16   3       18.51       13.40     23.42 o 
  -5  16   3      353.49      333.90     26.14 o 
  -4  16   3        2.42        0.00     14.85 o 
  -3  16   3      135.85      151.05     19.14 o 
  -2  16   3       62.66       55.39     15.27 o 
  -1  16   3        9.74        0.00     12.31 o 
   0  16   3       20.60        5.65     12.43 o 
   1  16   3       32.86       16.74     13.79 o 
   2  16   3      350.98      388.28     22.99 o 
   3  16   3        0.27        0.00     32.06 o 
   4  16   3      128.01      141.51     36.41 o 
   5  16   3        1.11        0.00     25.77 o 
  -7  17   3        5.17        3.52     34.09 o 
  -6  17   3      605.00      583.14     56.52 o 
  -5  17   3       94.25       70.46     19.60 o 
  -4  17   3       84.86       93.59     19.57 o 
  -3  17   3     3343.01     3411.41    102.53 o 
  -2  17   3       54.52       29.38     15.64 o 
  -1  17   3      868.65      851.37     30.89 o 
   0  17   3     1560.23     1611.36     53.90 o 
   1  17   3       62.81       24.75     14.63 o 
   2  17   3       11.20        5.26     17.00 o 
   3  17   3      205.04      198.40     49.11 o 
   4  17   3       77.43       98.38     56.16 o 
   5  17   3        9.57        0.00     33.99 o 
  -6  18   3       32.41       63.32     43.59 o 
  -5  18   3       11.44        0.00     21.45 o 
  -4  18   3        7.38        0.00     17.21 o 
  -3  18   3       23.91       30.59     35.36 o 
  -2  18   3      180.84      177.93     21.77 o 
  -1  18   3        7.24       31.82     21.98 o 
   0  18   3      107.12      104.60     17.58 o 
   1  18   3      182.73      208.37     35.68 o 
   2  18   3        0.38       16.38     16.07 o 
   3  18   3       60.83      107.57     27.84 o 
   4  18   3        0.34       12.60     29.18 o 
   5  18   3       26.40       83.02     38.04 o 
  -6  19   3      251.00      265.00     36.31 o 
  -5  19   3       35.77       17.83     25.03 o 
  -4  19   3       38.28        4.62     18.86 o 
  -3  19   3      167.27      208.01     23.94 o 
  -2  19   3     1932.69     1946.39     48.76 o 
  -1  19   3       50.25       34.10     16.29 o 
   0  19   3      563.52      604.46     29.41 o 
   1  19   3      121.56       57.32     17.44 o 
   2  19   3        2.41        0.00     15.29 o 
   3  19   3      836.92      896.60     68.66 o 
   4  19   3        8.95        0.00     63.61 o 
  -6  20   3       18.02        0.00     26.17 o 
  -5  20   3       11.04        0.00     24.14 o 
  -4  20   3        0.30        1.45     19.54 o 
  -3  20   3        0.04       14.17     17.58 o 
  -2  20   3        2.70        0.00     17.46 o 
  -1  20   3        7.46        0.00     15.72 o 
   0  20   3        6.03        6.26     17.17 o 
   1  20   3      106.21      120.11     26.41 o 
   2  20   3       15.70        0.00     26.20 o 
   3  20   3       21.92       21.01     28.09 o 
   4  20   3        1.59       11.07     47.48 o 
  -5  21   3       38.51       12.44     26.24 o 
  -4  21   3       71.71       56.24     22.74 o 
  -3  21   3      639.08      647.81     35.19 o 
  -2  21   3       72.48       57.22     19.50 o 
  -1  21   3       46.38       56.72     19.98 o 
   0  21   3      136.88      190.08     23.95 o 
   1  21   3        6.25        0.00     18.99 o 
   2  21   3       66.19       90.59     30.05 o 
   3  21   3      200.11      258.79     43.06 o 
  -5  22   3       13.04        0.00     26.47 o 
  -4  22   3        4.52        0.00     24.62 o 
  -3  22   3       11.17       11.20     22.65 o 
  -2  22   3       11.68        6.62     18.82 o 
  -1  22   3        0.02        0.00     17.87 o 
   0  22   3       11.14       16.56     20.31 o 
   1  22   3       24.56       23.62     21.27 o 
   2  22   3       27.95       39.05     30.10 o 
   3  22   3       21.24       12.98     47.46 o 
  -4  23   3       23.02        3.70     26.38 o 
  -3  23   3      205.48      219.94     38.69 o 
  -2  23   3        2.52        0.00     20.67 o 
  -1  23   3        3.62        0.00     20.99 o 
   0  23   3      178.19      141.96     24.69 o 
   1  23   3       37.77       11.88     21.26 o 
   2  23   3        5.42        2.52     53.54 o 
  -3  24   3       13.43        0.00     23.09 o 
  -2  24   3        0.25        0.00     24.79 o 
  -1  24   3       31.91        0.00     21.68 o 
   0  24   3       22.73       23.39     23.52 o 
   1  24   3       35.77       13.23     22.63 o 
  -2  25   3        0.64        0.00     21.84 o 
  -1  25   3       11.43       22.87     25.05 o 
   0  25   3      241.48      230.10     30.14 o 
  -9   0   4        5.24        0.00     30.27 o 
  -8   0   4      539.06      499.54     42.41 o 
  -7   0   4      249.39      315.20     36.68 o 
  -6   0   4      376.63      322.42     31.42 o 
  -5   0   4     5219.49     5364.69     67.23 o 
  -4   0   4      286.48      289.18     12.93 o 
  -3   0   4     1611.44     1686.46     38.23 o 
  -2   0   4     5015.22     4924.09    100.43 o 
  -1   0   4     1199.39     1289.74     25.45 o 
   0   0   4      376.76      394.33     16.84 o 
   1   0   4      111.17       65.18     12.45 o 
   2   0   4      375.28      389.93     21.55 o 
   3   0   4      241.94      252.84     36.92 o 
   4   0   4     1965.81     1836.74     76.37 o 
   5   0   4       90.44       16.69     30.43 o 
   6   0   4       62.56       92.69     44.07 o 
  -9   1   4       12.46        7.70     23.73 o 
  -8   1   4       53.24       25.01     28.37 o 
  -7   1   4        7.75        1.40     17.43 o 
  -6   1   4      197.94      167.75     19.82 o 
  -5   1   4       15.29        9.57      6.27 o 
  -4   1   4     2082.58     2202.50     23.25 o 
  -3   1   4     3215.82     3408.41     28.55 o 
  -2   1   4      508.48      573.14     12.17 o 
  -1   1   4       16.55       12.59      4.37 o 
   0   1   4      318.34      337.88     10.96 o 
   1   1   4      457.61      468.99     14.33 o 
   2   1   4      418.02      471.22     16.21 o 
   3   1   4        0.80        0.00      8.76 o 
   4   1   4        0.25        0.00     13.37 o 
   5   1   4        5.28        0.00     18.85 o 
   6   1   4       29.26       76.73     38.27 o 
  -9   2   4        4.50        0.00     23.29 o 
  -8   2   4      882.93      805.03     44.22 o 
  -7   2   4      791.50      728.53     32.20 o 
  -6   2   4      171.30      162.31     19.85 o 
  -5   2   4     2352.52     2290.61     34.32 o 
  -4   2   4     2415.66     2447.23     25.90 o 
  -3   2   4        5.52        3.56      5.20 o 
  -2   2   4     6386.93     6228.42     56.23 o 
  -1   2   4     1134.47     1066.04     16.05 o 
   0   2   4      105.91      125.98     14.22 o 
   1   2   4     5164.09     5158.04     57.11 o 
   2   2   4      347.64      320.82     21.38 o 
   3   2   4      392.91      388.67     24.06 o 
   4   2   4     1470.41     1526.07     53.85 o 
   5   2   4      307.97      360.08     34.07 o 
   6   2   4        2.16        0.93     25.47 o 
  -9   3   4        1.84        0.00     24.82 o 
  -8   3   4        1.25        0.00     29.15 o 
  -7   3   4      350.16      388.48     52.20 o 
  -6   3   4       38.62       24.17     11.80 o 
  -5   3   4      630.71      611.57     15.01 o 
  -4   3   4       41.74       13.65      5.56 o 
  -3   3   4      404.11      364.72      8.91 o 
  -2   3   4      231.25      263.51     10.00 o 
  -1   3   4      557.15      570.32     10.66 o 
   0   3   4      195.16      209.27     10.14 o 
   1   3   4     1554.15     1552.52     25.49 o 
   2   3   4      768.38      764.26     19.81 o 
   3   3   4        0.03        3.52      9.16 o 
   4   3   4       70.37       59.59     14.72 o 
   5   3   4      200.42      197.85     29.10 o 
   6   3   4        0.55        0.00     61.97 o 
  -9   4   4        3.70        0.00     24.48 o 
  -8   4   4      758.32      771.07     36.41 o 
  -7   4   4      364.56      370.48     51.98 o 
  -6   4   4        5.06        5.38     11.48 o 
  -5   4   4     2669.30     2609.32     36.05 o 
  -4   4   4      753.38      754.56     14.83 o 
  -3   4   4     1185.08     1210.27     17.36 o 
  -2   4   4     4007.89     4153.91     63.32 o 
  -1   4   4      666.28      656.57     15.24 o 
   0   4   4     1081.91     1094.22     15.76 o 
   1   4   4     4816.47     4784.46     51.71 o 
   2   4   4      236.57      268.65     14.18 o 
   3   4   4        0.68        0.00      9.46 o 
   4   4   4      948.87      994.59     43.87 o 
   5   4   4       65.71       51.27     28.65 o 
   6   4   4       80.77       41.79     28.86 o 
  -9   5   4        0.29        0.00     26.98 o 
  -8   5   4        0.09        0.00     19.89 o 
  -7   5   4       97.45      124.47     19.35 o 
  -6   5   4      384.75      360.83     16.96 o 
  -5   5   4      160.90      151.40     11.56 o 
  -4   5   4      468.68      452.20     12.36 o 
  -3   5   4      528.50      549.04     16.44 o 
  -2   5   4      116.74      109.63      8.10 o 
  -1   5   4      443.82      450.12     10.47 o 
   0   5   4      427.22      455.92     10.55 o 
   1   5   4     1359.91     1394.79     24.95 o 
   2   5   4      448.67      460.80     16.45 o 
   3   5   4        2.79        0.00      9.60 o 
   4   5   4      112.91      108.98     17.17 o 
   5   5   4      421.67      416.01     36.72 o 
   6   5   4       15.38       44.51     28.15 o 
  -8   6   4      172.57      251.64     28.15 o 
  -7   6   4       58.69       37.98     24.92 o 
  -6   6   4        0.68        3.11     10.12 o 
  -5   6   4     1480.39     1449.15     27.19 o 
  -4   6   4      333.08      324.83     11.46 o 
  -3   6   4        3.78       10.90      5.46 o 
  -2   6   4     3257.39     3246.58     72.47 o 
  -1   6   4      569.78      581.33     12.11 o 
   0   6   4     1212.09     1277.72     17.64 o 
   1   6   4     1923.08     1946.90     30.12 o 
   2   6   4      238.70      213.49     13.86 o 
   3   6   4       30.24       30.13     10.87 o 
   4   6   4      267.52      318.53     23.21 o 
   5   6   4       19.18       20.11     21.71 o 
   6   6   4        1.68        0.00     26.49 o 
  -8   7   4       70.44       15.40     22.35 o 
  -7   7   4       73.45       74.91     17.14 o 
  -6   7   4       39.24       31.91     10.99 o 
  -5   7   4        0.47        0.41      9.61 o 
  -4   7   4      906.48      879.47     16.90 o 
  -3   7   4      348.97      388.65     16.14 o 
  -2   7   4      337.59      364.71     10.88 o 
  -1   7   4      311.63      294.77     10.00 o 
   0   7   4      756.79      680.12     17.97 o 
   1   7   4      321.17      305.18     14.38 o 
   2   7   4      442.37      468.57     17.23 o 
   3   7   4       55.67       37.25     11.47 o 
   4   7   4        0.01        0.00     13.53 o 
   5   7   4      225.73      238.11     30.98 o 
   6   7   4        3.40        0.00     26.24 o 
  -8   8   4      116.43      140.79     25.11 o 
  -7   8   4       54.14       45.97     18.62 o 
  -6   8   4       13.30        8.63     10.70 o 
  -5   8   4      192.45      171.39     15.22 o 
  -4   8   4        1.32        0.00      6.67 o 
  -3   8   4       44.75       40.17      7.11 o 
  -2   8   4       53.65       32.84      6.22 o 
  -1   8   4      366.72      351.49     11.12 o 
   0   8   4       44.69       29.59      6.35 o 
   1   8   4      744.27      728.43     19.26 o 
   2   8   4      601.22      571.91     19.90 o 
   3   8   4        1.17        0.00     10.18 o 
   4   8   4      499.88      479.93     27.02 o 
   5   8   4        3.87        0.00     24.03 o 
   6   8   4       21.52       27.52     28.74 o 
  -8   9   4      119.82      122.81     26.16 o 
  -7   9   4       40.47       40.05     16.54 o 
  -6   9   4      624.30      616.84     21.36 o 
  -5   9   4       24.01       12.16     12.00 o 
  -4   9   4      365.30      346.25     13.20 o 
  -3   9   4      324.74      306.62     12.18 o 
  -2   9   4      196.32      176.08      9.70 o 
  -1   9   4     1650.32     1632.88     23.03 o 
   0   9   4     1700.05     1720.20     28.25 o 
   1   9   4      215.89      247.80     12.47 o 
   2   9   4     1552.23     1482.48     29.51 o 
   3   9   4      504.51      523.44     24.80 o 
   4   9   4        1.11        3.51     16.35 o 
   5   9   4       46.53       47.03     23.52 o 
   6   9   4      139.55      146.67     33.53 o 
  -8  10   4      100.39      121.21     27.23 o 
  -7  10   4      548.00      576.45     29.77 o 
  -6  10   4      216.59      238.82     17.14 o 
  -5  10   4        2.18        0.00     11.92 o 
  -4  10   4      280.17      299.64     13.57 o 
  -3  10   4      719.83      759.97     17.45 o 
  -2  10   4     1030.13     1068.19     19.62 o 
  -1  10   4        3.48        0.00      6.52 o 
   0  10   4      349.47      325.41     14.39 o 
   1  10   4     1116.84     1069.97     23.96 o 
   2  10   4      555.83      549.08     19.55 o 
   3  10   4     1729.59     1651.76     40.61 o 
   4  10   4        4.37        7.05     16.13 o 
   5  10   4      151.63      127.21     28.28 o 
   6  10   4      358.03      290.18     40.09 o 
  -8  11   4      158.08      169.06     30.93 o 
  -7  11   4       72.26       64.69     32.01 o 
  -6  11   4      123.85      124.08     18.27 o 
  -5  11   4      249.37      262.46     20.13 o 
  -4  11   4     1288.83     1238.10     23.42 o 
  -3  11   4      372.67      374.23     14.27 o 
  -2  11   4        0.11        1.90      7.26 o 
  -1  11   4       12.75        2.70     10.17 o 
   0  11   4      219.27      202.50     13.06 o 
   1  11   4       44.88       52.75     10.92 o 
   2  11   4        4.20        6.74     10.07 o 
   3  11   4       70.21       79.88     16.16 o 
   4  11   4       43.10       46.47     42.30 o 
   5  11   4       55.18       39.41     26.80 o 
   6  11   4       74.63      104.68     66.22 o 
  -8  12   4      107.65       78.40     27.70 o 
  -7  12   4      263.01      267.59     26.34 o 
  -6  12   4      271.35      292.12     23.21 o 
  -5  12   4      103.39       94.99     15.74 o 
  -4  12   4      170.13      204.96     18.56 o 
  -3  12   4      798.55      827.29     20.00 o 
  -2  12   4      347.41      371.68     14.77 o 
  -1  12   4      595.28      615.53     18.81 o 
   0  12   4      158.13      143.89     12.53 o 
   1  12   4       47.51       53.18     10.66 o 
   2  12   4     1273.50     1218.18     36.54 o 
   3  12   4      398.85      447.39     27.09 o 
   4  12   4      406.57      410.33     67.25 o 
   5  12   4       86.12      110.79     32.39 o 
  -7  13   4      307.65      350.93     36.44 o 
  -6  13   4       11.00        0.00     15.58 o 
  -5  13   4      119.30       89.47     21.01 o 
  -4  13   4      244.37      273.35     28.78 o 
  -3  13   4        2.43        4.58      8.53 o 
  -2  13   4       44.26       48.72     10.19 o 
  -1  13   4      386.38      370.64     17.00 o 
   0  13   4      241.54      244.26     24.07 o 
   1  13   4       29.41       18.53     10.41 o 
   2  13   4      136.80      107.97     14.40 o 
   3  13   4      395.18      474.27     60.86 o 
   4  13   4        0.87        0.00     24.81 o 
   5  13   4       51.31       52.56     33.16 o 
  -7  14   4       82.29       83.46     22.68 o 
  -6  14   4      216.61      204.08     25.56 o 
  -5  14   4        0.54        0.00     15.46 o 
  -4  14   4      208.38      219.94     25.27 o 
  -3  14   4      216.28      229.50     16.71 o 
  -2  14   4        6.82       14.35      9.87 o 
  -1  14   4      269.12      305.46     17.46 o 
   0  14   4      262.05      268.26     16.66 o 
   1  14   4       19.32       19.35     10.87 o 
   2  14   4      169.36      202.44     19.59 o 
   3  14   4      633.52      676.97     36.83 o 
   4  14   4      128.15      113.97     29.75 o 
   5  14   4      104.32      140.56     32.80 o 
  -7  15   4      142.35      195.72     27.40 o 
  -6  15   4        2.41        0.00     17.52 o 
  -5  15   4       47.71        8.45     23.56 o 
  -4  15   4      129.95      145.53     29.09 o 
  -3  15   4        0.14        0.00     12.96 o 
  -2  15   4       69.30       62.98     14.31 o 
  -1  15   4      622.53      592.64     35.61 o 
   0  15   4       19.60        9.55     10.72 o 
   1  15   4        9.71        0.00     12.80 o 
   2  15   4      151.21      125.15     18.49 o 
   3  15   4       48.63       34.09     23.74 o 
   4  15   4        1.50       11.08     21.12 o 
   5  15   4        2.90       22.26     31.95 o 
  -7  16   4       41.24       43.49     28.97 o 
  -6  16   4      209.86      180.73     24.15 o 
  -5  16   4       70.27       51.29     17.72 o 
  -4  16   4      440.87      493.67     36.45 o 
  -3  16   4      937.82      937.70     33.31 o 
  -2  16   4      124.89      150.49     19.46 o 
  -1  16   4      387.02      439.96     25.71 o 
   0  16   4      513.41      480.78     44.75 o 
   1  16   4       79.52       77.15     15.24 o 
   2  16   4       29.36        4.93     15.43 o 
   3  16   4       32.56       51.61     25.60 o 
   4  16   4        0.44        0.00     27.34 o 
   5  16   4      168.74      241.14     61.35 o 
  -6  17   4        6.54       22.24     29.26 o 
  -5  17   4        2.77        0.00     25.37 o 
  -4  17   4      145.55      214.77     64.19 o 
  -3  17   4      347.69      303.83     29.51 o 
  -2  17   4       39.06       16.62     28.81 o 
  -1  17   4      156.61      194.78     20.48 o 
   0  17   4       73.51       76.53     16.03 o 
   1  17   4       42.26       40.42     16.05 o 
   2  17   4       19.46        0.00     15.86 o 
   3  17   4       21.27       61.41     26.62 o 
   4  17   4        3.95        0.00     30.52 o 
  -6  18   4      314.94      280.94     36.53 o 
  -5  18   4      163.77      119.14     38.16 o 
  -4  18   4      375.20      438.44     37.77 o 
  -3  18   4      444.98      525.43     46.57 o 
  -2  18   4      130.18       85.62     19.18 o 
  -1  18   4      352.27      327.08     28.01 o 
   0  18   4      942.78      901.71     32.54 o 
   1  18   4       43.03       42.24     16.82 o 
   2  18   4       58.97       40.42     18.36 o 
   3  18   4       65.94       46.84     28.20 o 
   4  18   4        0.79        0.00     33.51 o 
  -6  19   4        6.28       47.25     28.26 o 
  -5  19   4       35.26       44.62     25.57 o 
  -4  19   4      151.21      150.71     63.77 o 
  -3  19   4       37.56       84.71     23.41 o 
  -2  19   4       73.58       42.74     18.44 o 
  -1  19   4       20.18       18.50     18.57 o 
   0  19   4       51.47       39.46     26.86 o 
   1  19   4       75.87       60.06     23.63 o 
   2  19   4       18.85       39.92     27.03 o 
   3  19   4       33.85       41.80     29.60 o 
   4  19   4        2.51        0.00     33.50 o 
  -5  20   4       12.64        0.00     24.50 o 
  -4  20   4      132.54       85.32     28.80 o 
  -3  20   4      144.95      127.31     29.40 o 
  -2  20   4      120.57      164.05     32.33 o 
  -1  20   4      505.74      450.16     66.69 o 
   0  20   4      406.13      411.23     29.38 o 
   1  20   4       38.52       33.77     18.65 o 
   2  20   4      184.76      195.18     35.66 o 
   3  20   4       89.77      148.22     36.70 o 
  -5  21   4        9.66        4.82     25.49 o 
  -4  21   4        3.91        0.00     24.82 o 
  -3  21   4       10.63        0.00     22.94 o 
  -2  21   4        5.81        0.00     41.53 o 
  -1  21   4       26.75        0.00     19.72 o 
   0  21   4        9.20       18.17     19.30 o 
   1  21   4        0.24        0.00     19.56 o 
   2  21   4       14.62        5.64     29.45 o 
   3  21   4        4.12        0.00     62.41 o 
  -4  22   4      108.40       60.87     28.91 o 
  -3  22   4      182.08       88.48     26.44 o 
  -2  22   4        0.70        0.00     23.69 o 
  -1  22   4      129.86      140.39     25.59 o 
   0  22   4      133.08      156.06     25.25 o 
   1  22   4        5.06        0.00     20.50 o 
   2  22   4      103.69      128.57     36.78 o 
  -4  23   4        5.43       33.21     30.93 o 
  -3  23   4       17.55       24.55     26.65 o 
  -2  23   4       13.26        3.15     26.94 o 
  -1  23   4       73.23       54.18     25.07 o 
   0  23   4       10.41        0.00     22.34 o 
   1  23   4       46.08        0.00     34.30 o 
  -2  24   4       19.60       46.24     27.14 o 
  -1  24   4       24.45        0.00     29.91 o 
   0  24   4      213.80      280.74     31.34 o 
  -9   1   5       46.95       54.65     28.06 o 
  -8   1   5      528.57      583.44     38.81 o 
  -7   1   5       74.16       57.15     18.05 o 
  -6   1   5      180.50      160.01     19.31 o 
  -5   1   5     2845.85     2800.73     38.19 o 
  -4   1   5      218.18      198.95     12.04 o 
  -3   1   5       59.50       38.01      9.31 o 
  -2   1   5     1155.25     1112.71     21.69 o 
  -1   1   5       51.15       43.49      6.69 o 
   0   1   5     2209.45     2273.52     31.37 o 
   1   1   5     2631.52     2652.79     45.62 o 
   2   1   5        5.03        0.00      9.35 o 
   3   1   5      537.43      546.31     20.22 o 
   4   1   5      825.19      874.27     40.70 o 
   5   1   5        3.82        1.17     23.98 o 
   6   1   5      200.61      183.47     37.37 o 
  -9   2   5       74.48      116.43     46.45 o 
  -8   2   5       44.41       33.09     20.03 o 
  -7   2   5       31.36       11.54     16.75 o 
  -6   2   5      376.80      363.13     25.04 o 
  -5   2   5       31.78       29.33      9.15 o 
  -4   2   5       50.99       51.08      8.55 o 
  -3   2   5     1916.98     2037.30     34.17 o 
  -2   2   5       19.24       18.77      8.34 o 
  -1   2   5       18.63       21.97      6.01 o 
   0   2   5      939.99      948.74     19.67 o 
   1   2   5      145.96      148.27     13.56 o 
   2   2   5        1.54        0.00      9.16 o 
   3   2   5       48.26       35.47     12.20 o 
   4   2   5      153.86      175.18     19.79 o 
   5   2   5       48.45       30.78     24.53 o 
   6   2   5       49.20       40.12     32.92 o 
  -9   3   5      137.93       78.20     29.56 o 
  -8   3   5      496.86      569.34     34.62 o 
  -7   3   5       25.94       46.69     17.55 o 
  -6   3   5      988.28      978.59     51.86 o 
  -5   3   5      670.56      662.81     18.44 o 
  -4   3   5       96.56       95.79     11.54 o 
  -3   3   5     1186.62     1201.89     21.05 o 
  -2   3   5     2245.10     2153.04     44.26 o 
  -1   3   5        4.26        4.01      5.59 o 
   0   3   5      965.56      957.51     20.28 o 
   1   3   5     1743.35     1776.84     30.04 o 
   2   3   5       74.45       45.77     12.71 o 
   3   3   5      974.01     1050.13     26.78 o 
   4   3   5      322.44      376.88     34.90 o 
   5   3   5        5.08       10.95     24.27 o 
   6   3   5      430.52      448.93     43.78 o 
  -8   4   5       28.33       47.48     22.40 o 
  -7   4   5        2.13        0.00     15.88 o 
  -6   4   5      637.88      617.57     27.67 o 
  -5   4   5      268.39      269.99     14.70 o 
  -4   4   5      290.72      286.34     24.39 o 
  -3   4   5      840.74      858.06     24.14 o 
  -2   4   5       91.38       91.75      8.85 o 
  -1   4   5      590.53      617.74     12.88 o 
   0   4   5      514.07      480.53     12.31 o 
   1   4   5      995.64      992.20     22.64 o 
   2   4   5      564.79      548.45     20.00 o 
   3   4   5       68.93       65.75     13.53 o 
   4   4   5        3.66        0.00     21.34 o 
   5   4   5       17.34        0.00     25.03 o 
   6   4   5        0.15        0.00     31.43 o 
  -8   5   5      472.64      476.42     34.59 o 
  -7   5   5        0.73        0.00     16.72 o 
  -6   5   5        1.91        8.41     17.09 o 
  -5   5   5      533.88      501.14     16.78 o 
  -4   5   5      255.47      254.30     13.72 o 
  -3   5   5     2077.82     2022.55     29.65 o 
  -2   5   5     3223.13     3241.65     38.85 o 
  -1   5   5      293.23      290.63     10.24 o 
   0   5   5     2073.49     2004.27     33.79 o 
   1   5   5     2153.65     2050.62     32.87 o 
   2   5   5      154.98      130.38     13.16 o 
   3   5   5      427.94      439.07     19.83 o 
   4   5   5      256.08      253.73     23.15 o 
   5   5   5        1.15        0.00     23.83 o 
   6   5   5       70.50       75.53     33.92 o 
  -8   6   5       28.69       46.23     23.42 o 
  -7   6   5       28.82       32.06     17.25 o 
  -6   6   5      739.50      703.89     24.91 o 
  -5   6   5       30.96       15.98     24.35 o 
  -4   6   5       39.47       38.02      8.58 o 
  -3   6   5        7.89        4.00      9.27 o 
  -2   6   5        5.27        0.00      6.88 o 
  -1   6   5       50.29       43.82      6.77 o 
   0   6   5      293.88      275.18     13.40 o 
   1   6   5       97.09       82.58     10.93 o 
   2   6   5      440.31      412.67     18.26 o 
   3   6   5      641.21      612.05     22.37 o 
   4   6   5      111.78       84.60     19.70 o 
   5   6   5        9.86        6.66     25.64 o 
   6   6   5       58.96       89.16     34.60 o 
  -8   7   5      260.66      281.03     30.74 o 
  -7   7   5       64.86       41.86     20.71 o 
  -6   7   5        2.01        0.00     11.25 o 
  -5   7   5      649.40      591.43     26.31 o 
  -4   7   5      343.34      346.99     14.72 o 
  -3   7   5     1879.44     1914.53     44.74 o 
  -2   7   5      632.74      626.32     17.07 o 
  -1   7   5      276.99      276.04     10.94 o 
   0   7   5      724.13      715.23     29.77 o 
   1   7   5      349.70      343.57     15.72 o 
   2   7   5       10.05        6.23     10.61 o 
   3   7   5      227.06      234.63     17.40 o 
   4   7   5      183.24      197.07     23.66 o 
   5   7   5        0.85        0.00     32.24 o 
  -8   8   5        0.02        0.00     20.57 o 
  -7   8   5       14.41        5.31     24.60 o 
  -6   8   5      116.56      108.95     15.45 o 
  -5   8   5       89.46       70.57     22.83 o 
  -4   8   5      142.77      150.56     15.11 o 
  -3   8   5      768.90      704.73     19.06 o 
  -2   8   5     1511.32     1561.14     40.36 o 
  -1   8   5       13.01        8.05      6.81 o 
   0   8   5      380.52      364.56     15.14 o 
   1   8   5      141.67      147.88     13.21 o 
   2   8   5     1393.29     1281.01     42.31 o 
   3   8   5       82.47       54.66     16.54 o 
   4   8   5      133.94      138.34     20.40 o 
   5   8   5       32.24       45.51     50.16 o 
  -8   9   5      219.00      175.65     29.52 o 
  -7   9   5      131.70       99.65     23.09 o 
  -6   9   5     1315.64     1338.31     34.61 o 
  -5   9   5      498.27      547.13     23.10 o 
  -4   9   5      134.48      126.42     11.69 o 
  -3   9   5      612.41      607.85     18.65 o 
  -2   9   5     1725.49     1776.49     29.69 o 
  -1   9   5       45.77       40.85      9.15 o 
   0   9   5       22.71       12.04      9.10 o 
   1   9   5        1.38        0.00      8.53 o 
   2   9   5       37.30       42.00     12.18 o 
   3   9   5      427.24      483.33     26.95 o 
   4   9   5       72.84       93.14     20.54 o 
   5   9   5        7.45       14.04     27.14 o 
  -8  10   5       22.82       14.65     23.45 o 
  -7  10   5      148.49      130.67     25.58 o 
  -6  10   5      226.68      241.54     25.86 o 
  -5  10   5       77.19       72.80     14.53 o 
  -4  10   5        8.46        5.25      9.40 o 
  -3  10   5      184.70      185.64     13.52 o 
  -2  10   5       37.40       14.50      8.96 o 
  -1  10   5      263.84      301.31     15.41 o 
   0  10   5      352.60      389.03     18.42 o 
   1  10   5       51.32       38.56     10.62 o 
   2  10   5      136.15      131.65     14.34 o 
   3  10   5      321.63      309.73     24.48 o 
   4  10   5      444.81      488.45     31.32 o 
   5  10   5       61.15       52.98     31.91 o 
  -8  11   5      116.69      118.96     29.58 o 
  -7  11   5      389.53      428.35     35.35 o 
  -6  11   5      707.66      651.16     33.20 o 
  -5  11   5      758.59      736.79     26.98 o 
  -4  11   5       94.88       97.54     12.38 o 
  -3  11   5       89.71       69.01     11.14 o 
  -2  11   5      993.30     1038.84     23.91 o 
  -1  11   5      775.59      778.54     23.74 o 
   0  11   5        4.04        1.50      9.66 o 
   1  11   5      129.38      124.85     13.68 o 
   2  11   5      138.33      154.00     15.61 o 
   3  11   5      162.25      157.49     31.15 o 
   4  11   5      145.00      149.88     22.35 o 
   5  11   5       13.28       33.66     30.94 o 
  -7  12   5      177.67      238.30     30.77 o 
  -6  12   5       18.76        7.53     26.20 o 
  -5  12   5      178.47      184.34     18.63 o 
  -4  12   5      129.48      105.58     13.40 o 
  -3  12   5       85.29      111.75     16.52 o 
  -2  12   5      539.72      512.61     19.01 o 
  -1  12   5       32.88       18.70      9.97 o 
   0  12   5      354.18      337.59     17.03 o 
   1  12   5      360.73      387.14     20.14 o 
   2  12   5        4.38        0.68     11.83 o 
   3  12   5      231.45      263.96     24.30 o 
   4  12   5       91.22       83.47     21.86 o 
   5  12   5       22.49       41.72     33.87 o 
  -7  13   5      362.32      403.33     28.68 o 
  -6  13   5      267.82      359.70     54.49 o 
  -5  13   5      426.49      441.38     26.73 o 
  -4  13   5      306.65      351.03     29.41 o 
  -3  13   5       18.10       23.56     12.43 o 
  -2  13   5       13.24        3.72     10.30 o 
  -1  13   5      166.29      148.39     14.31 o 
   0  13   5      212.52      199.22     15.67 o 
   1  13   5        2.86        8.66     12.20 o 
   2  13   5       20.69       17.40     12.80 o 
   3  13   5        4.33        8.24     20.90 o 
   4  13   5       60.78       68.72     27.65 o 
   5  13   5      177.21      106.92     34.40 o 
  -7  14   5       97.83      110.75     22.27 o 
  -6  14   5       73.66       85.23     19.60 o 
  -5  14   5      360.91      375.02     26.12 o 
  -4  14   5       13.44        0.00     12.33 o 
  -3  14   5      530.24      511.51     28.34 o 
  -2  14   5       73.09       73.66     15.23 o 
  -1  14   5        2.38        2.49     10.74 o 
   0  14   5      110.51      102.81     13.94 o 
   1  14   5      183.16      240.21     22.11 o 
   2  14   5        5.60        0.00     13.39 o 
   3  14   5       61.82       49.72     20.43 o 
   4  14   5       58.72       38.89     30.31 o 
  -7  15   5      209.05      185.93     30.98 o 
  -6  15   5       50.73       19.91     23.01 o 
  -5  15   5        9.71       17.37     16.83 o 
  -4  15   5      431.57      450.76     22.73 o 
  -3  15   5       96.45       90.11     14.37 o 
  -2  15   5       24.50        0.00     12.84 o 
  -1  15   5      329.94      392.09     40.15 o 
   0  15   5      225.26      219.54     17.50 o 
   1  15   5       31.14        9.01     12.65 o 
   2  15   5      130.89      170.22     18.15 o 
   3  15   5        3.08        1.25     45.01 o 
   4  15   5        0.79        0.00     33.29 o 
  -7  16   5        3.38        0.00     24.58 o 
  -6  16   5       17.59        0.00     20.01 o 
  -5  16   5        1.52        0.00     18.25 o 
  -4  16   5      249.13      277.89     24.45 o 
  -3  16   5      993.77      985.14     33.49 o 
  -2  16   5       28.37       21.47     25.86 o 
  -1  16   5       34.90       23.18     14.38 o 
   0  16   5      184.38      167.64     16.85 o 
   1  16   5      128.96      110.92     16.53 o 
   2  16   5        0.28        6.24     16.52 o 
   3  16   5       30.79       30.55     66.38 o 
   4  16   5        0.02       39.46     34.56 o 
  -6  17   5       10.01        0.00     21.55 o 
  -5  17   5       97.16       38.48     25.91 o 
  -4  17   5      992.99      988.13     46.16 o 
  -3  17   5       98.15       92.57     24.09 o 
  -2  17   5      105.47       62.89     22.11 o 
  -1  17   5      904.44      876.98     32.18 o 
   0  17   5      189.56      187.27     21.32 o 
   1  17   5      277.97      280.40     24.53 o 
   2  17   5      741.98      695.57     41.10 o 
   3  17   5       22.34        0.00     27.35 o 
  -6  18   5       39.66       56.98     29.11 o 
  -5  18   5      268.29      318.11     35.46 o 
  -4  18   5        0.10        0.00     21.35 o 
  -3  18   5      247.85      212.04     29.14 o 
  -2  18   5        0.79        0.00     18.90 o 
  -1  18   5       44.66       53.47     22.76 o 
   0  18   5      104.52       57.49     23.31 o 
   1  18   5        3.51        0.00     16.99 o 
   2  18   5        0.11       28.36     28.14 o 
   3  18   5      135.50      101.58     33.36 o 
  -5  19   5       75.89       94.55     28.67 o 
  -4  19   5      290.05      296.58     47.24 o 
  -3  19   5      400.56      374.68     35.36 o 
  -2  19   5        2.44        3.90     21.10 o 
  -1  19   5      369.65      397.82     73.73 o 
   0  19   5      179.43      196.71     63.69 o 
   1  19   5       58.54       61.86     20.77 o 
   2  19   5      497.17      596.29     45.43 o 
   3  19   5       60.25      118.12     36.66 o 
  -5  20   5        8.92       10.01     29.30 o 
  -4  20   5      186.35      146.89     30.10 o 
  -3  20   5        5.80        0.00     23.65 o 
  -2  20   5       54.47        9.89     29.59 o 
  -1  20   5       52.21       18.01     23.30 o 
   0  20   5        3.79        0.00     22.30 o 
   1  20   5       61.65       63.84     22.00 o 
   2  20   5       11.94        8.92     31.45 o 
  -4  21   5      370.95      357.02     41.74 o 
  -3  21   5       52.42       25.83     24.44 o 
  -2  21   5       29.88        5.76     26.27 o 
  -1  21   5      274.66      282.67     74.64 o 
   0  21   5       33.88       10.35     34.32 o 
   1  21   5       28.93        0.00     25.56 o 
   2  21   5      309.93      406.61     47.82 o 
  -4  22   5       13.76       41.09     30.64 o 
  -3  22   5       21.16       12.28     28.42 o 
  -2  22   5       47.30       13.15     23.80 o 
  -1  22   5        4.44        3.02     25.35 o 
   0  22   5        0.03       16.05     28.22 o 
   1  22   5       23.95        0.00     25.75 o 
  -2  23   5       95.23       89.99     38.32 o 
  -1  23   5      201.79      235.70     78.14 o 
   0  23   5        3.88       17.06     27.48 o 
  -8   0   6       37.59       58.89     29.47 o 
  -7   0   6       51.72       12.26     24.12 o 
  -6   0   6     1229.73     1327.37     57.09 o 
  -5   0   6      406.76      424.61     24.19 o 
  -4   0   6     1733.92     1742.35     42.59 o 
  -3   0   6     2199.90     2233.47     55.66 o 
  -2   0   6      184.76      144.81     25.67 o 
  -1   0   6      197.67      194.29     25.61 o 
   0   0   6      369.47      294.22     31.12 o 
   1   0   6      427.50      423.71     26.19 o 
   2   0   6      312.54      281.91     25.61 o 
   3   0   6     1850.33     1777.51     51.56 o 
   4   0   6        3.63        0.00     32.66 o 
   5   0   6       65.59      124.46     43.42 o 
  -8   1   6        0.02        0.00     27.09 o 
  -7   1   6        7.86       18.01     17.15 o 
  -6   1   6        0.42        6.86     15.64 o 
  -5   1   6        6.95        0.00      9.29 o 
  -4   1   6        8.31        6.84      9.04 o 
  -3   1   6       33.69       43.03     11.21 o 
  -2   1   6       54.06       69.13     15.88 o 
  -1   1   6        0.96        0.00      9.20 o 
   0   1   6        0.31        0.00      8.25 o 
   1   1   6        5.24        0.00      9.74 o 
   2   1   6        3.36        0.00     11.79 o 
   3   1   6        6.63       31.25     14.18 o 
   4   1   6       95.45       96.50     26.14 o 
   5   1   6       54.66       52.92     31.07 o 
  -8   2   6      121.83      126.35     30.72 o 
  -7   2   6        4.77        0.00     16.15 o 
  -6   2   6      237.72      241.01     19.62 o 
  -5   2   6     1371.47     1379.56     27.71 o 
  -4   2   6       33.53       27.64      9.70 o 
  -3   2   6     2727.84     2818.46     61.16 o 
  -2   2   6      873.74      971.21     25.08 o 
  -1   2   6      109.61      105.82     22.76 o 
   0   2   6     1783.32     1666.94     29.33 o 
   1   2   6       15.81       20.89     10.49 o 
   2   2   6       75.61       60.70     12.84 o 
   3   2   6      785.46      769.97     26.41 o 
   4   2   6       62.87       51.02     27.17 o 
   5   2   6        6.63        0.00     27.12 o 
  -8   3   6      158.54      116.23     25.57 o 
  -7   3   6       42.06       11.54     16.75 o 
  -6   3   6      147.62      157.40     17.24 o 
  -5   3   6       10.64       11.86     10.36 o 
  -4   3   6      216.71      223.38     18.65 o 
  -3   3   6        1.15        0.00      9.28 o 
  -2   3   6      127.75      127.26     12.59 o 
  -1   3   6       66.85       43.12      8.75 o 
   0   3   6      396.61      399.42     17.43 o 
   1   3   6       33.27       25.08     11.59 o 
   2   3   6       50.29       41.59     12.07 o 
   3   3   6      208.92      189.23     20.60 o 
   4   3   6       46.66       72.57     26.87 o 
   5   3   6       27.13       10.02     45.30 o 
  -8   4   6      130.66      127.41     36.68 o 
  -7   4   6        3.38       11.49     17.11 o 
  -6   4   6     1088.63     1063.11     44.04 o 
  -5   4   6       79.79       75.42     14.18 o 
  -4   4   6       41.58       49.94     11.70 o 
  -3   4   6     1529.10     1544.92     32.65 o 
  -2   4   6      596.39      558.26     20.23 o 
  -1   4   6      131.77      107.19     10.09 o 
   0   4   6     1535.03     1475.58     36.98 o 
   1   4   6       82.00       85.36     12.68 o 
   2   4   6       46.82       34.00     12.43 o 
   3   4   6      553.28      581.78     23.95 o 
   4   4   6        9.61        2.96     19.80 o 
   5   4   6        8.99       12.30     30.15 o 
  -8   5   6      230.57      287.16     37.83 o 
  -7   5   6      261.46      203.17     24.90 o 
  -6   5   6       88.23       88.40     14.90 o 
  -5   5   6      362.17      409.42     25.88 o 
  -4   5   6      382.65      374.52     18.49 o 
  -3   5   6       75.87       87.28     19.12 o 
  -2   5   6      954.13     1018.14     25.85 o 
  -1   5   6      411.02      381.97     19.32 o 
   0   5   6      240.49      271.93     16.23 o 
   1   5   6       24.27       12.55     10.92 o 
   2   5   6        8.85        0.00     11.96 o 
   3   5   6       52.57       29.15     16.74 o 
   4   5   6      111.82       71.65     21.19 o 
   5   5   6       37.28       52.48     32.76 o 
  -8   6   6      198.94      162.53     36.18 o 
  -7   6   6      137.23      119.12     22.19 o 
  -6   6   6      572.51      530.11     22.74 o 
  -5   6   6        9.31        0.00     13.29 o 
  -4   6   6       26.15       17.94     10.81 o 
  -3   6   6      825.98      847.57     29.02 o 
  -2   6   6      234.53      235.84     15.48 o 
  -1   6   6       93.94      107.15     13.53 o 
   0   6   6     1372.38     1393.15     27.14 o 
   1   6   6      681.15      695.34     22.52 o 
   2   6   6       29.25       20.72     12.59 o 
   3   6   6      216.45      228.99     20.04 o 
   4   6   6       47.21       17.65     21.10 o 
   5   6   6       94.43       97.91     35.22 o 
  -8   7   6      174.94      185.22     53.30 o 
  -7   7   6       79.02       71.77     21.17 o 
  -6   7   6      109.29      111.02     16.34 o 
  -5   7   6      349.70      373.18     24.94 o 
  -4   7   6        0.61        0.00     13.04 o 
  -3   7   6      231.53      229.31     16.09 o 
  -2   7   6      485.10      492.72     19.26 o 
  -1   7   6       39.03       40.83     12.17 o 
   0   7   6      170.79      168.43     17.47 o 
   1   7   6      255.25      292.58     23.25 o 
   2   7   6      616.78      615.44     23.84 o 
   3   7   6      113.92       77.90     18.77 o 
   4   7   6       75.31       88.91     21.51 o 
   5   7   6       76.25       50.72     32.64 o 
  -8   8   6      303.98      295.70     34.20 o 
  -7   8   6       72.15       44.75     24.89 o 
  -6   8   6      919.79      850.80     32.21 o 
  -5   8   6      530.18      468.00     25.81 o 
  -4   8   6      199.64      201.72     16.61 o 
  -3   8   6      223.88      224.77     16.76 o 
  -2   8   6      665.54      670.90     25.45 o 
  -1   8   6      251.02      289.93     18.98 o 
   0   8   6      546.10      501.87     21.95 o 
   1   8   6      364.64      411.24     20.04 o 
   2   8   6      100.87       73.53     14.18 o 
   3   8   6      140.24      128.62     20.42 o 
   4   8   6       98.19      123.07     22.98 o 
   5   8   6       20.73       13.18     30.50 o 
  -8   9   6       83.12      122.17     27.14 o 
  -7   9   6      280.87      274.47     29.08 o 
  -6   9   6      223.70      221.32     24.51 o 
  -5   9   6      420.08      439.87     27.35 o 
  -4   9   6       60.41       65.95     12.82 o 
  -3   9   6      441.89      449.04     37.98 o 
  -2   9   6       20.08       10.97     11.93 o 
  -1   9   6      436.58      430.86     28.57 o 
   0   9   6       18.02        0.00     11.75 o 
   1   9   6        1.66        4.41     11.64 o 
   2   9   6      486.73      494.02     22.15 o 
   3   9   6      400.31      467.47     44.42 o 
   4   9   6       28.80       33.74     21.54 o 
  -8  10   6       39.78       28.07     44.28 o 
  -7  10   6      273.87      284.96     39.79 o 
  -6  10   6      311.65      323.00     29.43 o 
  -5  10   6     1288.37     1073.65     79.39 o 
  -4  10   6      147.14      181.71     16.66 o 
  -3  10   6      220.77      242.13     17.41 o 
  -2  10   6       21.52       13.65     12.42 o 
  -1  10   6      676.30      665.23     25.81 o 
   0  10   6      900.45      877.65     28.85 o 
   1  10   6      254.94      222.50     17.31 o 
   2  10   6      441.28      508.30     24.73 o 
   3  10   6      171.01      205.87     24.21 o 
   4  10   6       72.15       76.58     32.00 o 
  -7  11   6       45.31       32.99     57.96 o 
  -6  11   6       37.22       36.30     19.29 o 
  -5  11   6      247.31      259.48     25.22 o 
  -4  11   6      214.90      249.55     27.55 o 
  -3  11   6       63.24       36.34     11.53 o 
  -2  11   6      205.62      232.29     29.32 o 
  -1  11   6      274.62      245.55     19.62 o 
   0  11   6       13.85       14.47     13.41 o 
   1  11   6      573.14      537.90     22.58 o 
   2  11   6      175.48      175.53     23.80 o 
   3  11   6        3.97        9.17     18.89 o 
   4  11   6       14.99        4.84     21.78 o 
  -7  12   6      123.65      143.38     22.23 o 
  -6  12   6      222.72      222.86     28.50 o 
  -5  12   6      366.10      431.84     31.24 o 
  -4  12   6     1321.45     1268.21     34.05 o 
  -3  12   6       54.15       33.25     11.93 o 
  -2  12   6      171.80      189.45     18.66 o 
  -1  12   6      399.86      419.15     25.47 o 
   0  12   6        6.60        0.00     13.09 o 
   1  12   6      540.21      501.19     25.37 o 
   2  12   6       98.45      135.59     18.02 o 
   3  12   6      136.66      161.82     25.18 o 
   4  12   6      130.56      125.43     25.92 o 
  -7  13   6        3.09        0.00     19.48 o 
  -6  13   6       25.72       12.37     19.95 o 
  -5  13   6      119.20      136.66     24.06 o 
  -4  13   6       37.38       33.92     14.95 o 
  -3  13   6        7.37        0.00     12.91 o 
  -2  13   6      388.09      388.99     24.89 o 
  -1  13   6       13.01       24.85     14.56 o 
   0  13   6       62.38       60.61     16.09 o 
   1  13   6      528.48      513.16     27.64 o 
   2  13   6       46.97       16.67     16.11 o 
   3  13   6       22.53        7.62     19.79 o 
   4  13   6       19.64       54.53     25.78 o 
  -7  14   6      190.49      210.27     31.79 o 
  -6  14   6       39.58       55.86     23.38 o 
  -5  14   6      167.48      206.37     27.80 o 
  -4  14   6     1117.15     1135.22     42.08 o 
  -3  14   6      607.21      624.13     28.01 o 
  -2  14   6      332.39      384.09     28.47 o 
  -1  14   6      182.13      183.26     27.92 o 
   0  14   6       51.40       35.21     16.46 o 
   1  14   6      378.04      384.22     26.23 o 
   2  14   6      290.51      288.55     22.47 o 
   3  14   6        1.79        5.05     37.41 o 
  -6  15   6        0.14        0.00     24.00 o 
  -5  15   6       15.55        9.43     21.63 o 
  -4  15   6        5.41        8.88     14.93 o 
  -3  15   6        0.63        0.00     17.87 o 
  -2  15   6       14.43       15.22     15.03 o 
  -1  15   6       58.66       88.98     19.05 o 
   0  15   6       15.18        8.28     15.92 o 
   1  15   6      169.28      171.53     22.15 o 
   2  15   6       10.61        5.70     20.09 o 
   3  15   6       37.23       57.55     33.99 o 
  -6  16   6        7.14       25.37     23.65 o 
  -5  16   6      116.24      132.74     33.82 o 
  -4  16   6       77.96      103.37     20.19 o 
  -3  16   6      141.18      143.29     20.60 o 
  -2  16   6      535.53      531.37     35.90 o 
  -1  16   6      269.53      264.82     24.25 o 
   0  16   6       68.43       39.59     17.73 o 
   1  16   6      270.57      270.99     25.70 o 
   2  16   6      451.39      509.22     41.90 o 
   3  16   6        0.19       18.37     32.38 o 
  -6  17   6      125.46      142.06     33.88 o 
  -5  17   6       50.62       42.55     23.72 o 
  -4  17   6       24.50        1.24     17.96 o 
  -3  17   6       45.85       24.44     17.31 o 
  -2  17   6      133.58      119.51     21.97 o 
  -1  17   6        5.37        7.87     17.14 o 
   0  17   6        4.09        0.00     19.03 o 
   1  17   6       35.07        2.02     19.39 o 
   2  17   6        0.07       51.62     43.75 o 
  -5  18   6        9.78        0.00     29.70 o 
  -4  18   6      135.23      159.80     33.74 o 
  -3  18   6        8.53       20.33     23.27 o 
  -2  18   6      274.83      263.11     26.63 o 
  -1  18   6      453.82      480.02     30.29 o 
   0  18   6        1.59        0.00     17.55 o 
   1  18   6      151.26      123.01     40.83 o 
   2  18   6      175.88      247.27     57.88 o 
  -5  19   6        2.23       18.41     36.54 o 
  -4  19   6       49.82       62.31     29.52 o 
  -3  19   6        1.06       20.45     28.15 o 
  -2  19   6      230.21      214.98     33.36 o 
  -1  19   6       27.18        0.00     24.36 o 
   0  19   6        6.93        0.00     24.31 o 
   1  19   6       38.35       23.98     28.06 o 
  -4  20   6      268.70      228.86     38.19 o 
  -3  20   6        0.76        0.00     24.36 o 
  -2  20   6      112.74       91.04     29.70 o 
  -1  20   6      275.16      273.84     81.20 o 
   0  20   6        3.01        0.00     29.57 o 
   1  20   6       73.93       92.71     36.27 o 
  -3  21   6        0.68        0.00     37.57 o 
  -2  21   6        1.54        0.00     25.00 o 
  -1  21   6        0.00       11.26     26.17 o 
   0  21   6        1.97       21.20     28.48 o 
  -8   1   7      108.38       58.05     24.37 o 
  -7   1   7      375.65      405.31     30.09 o 
  -6   1   7     1810.48     1817.54     41.17 o 
  -5   1   7       34.25       34.28     15.45 o 
  -4   1   7       80.43       72.07     11.26 o 
  -3   1   7     1530.68     1634.63     36.40 o 
  -2   1   7       19.12       24.54     16.45 o 
  -1   1   7      101.16      105.52     20.08 o 
   0   1   7      298.54      327.09     31.93 o 
   1   1   7      413.47      402.43     24.54 o 
   2   1   7       37.54       28.50     14.05 o 
   3   1   7      341.70      403.34     37.45 o 
   4   1   7       25.04        0.00     30.08 o 
  -8   2   7        3.24        0.00     23.47 o 
  -7   2   7        0.09        0.00     17.41 o 
  -6   2   7        8.63        0.00     13.55 o 
  -5   2   7      117.59       93.57     13.26 o 
  -4   2   7      294.81      318.98     17.38 o 
  -3   2   7      535.65      546.30     35.76 o 
  -2   2   7      118.74      103.76     13.96 o 
  -1   2   7      189.30      181.89     23.30 o 
   0   2   7       27.28       43.74     18.07 o 
   1   2   7        5.96        0.00     22.09 o 
   2   2   7       10.82        3.58     14.03 o 
   3   2   7       16.02       26.52     17.07 o 
   4   2   7        3.56       17.78     43.27 o 
  -8   3   7       18.51        0.00     21.31 o 
  -7   3   7      205.27      240.94     27.83 o 
  -6   3   7      514.81      583.70     26.25 o 
  -5   3   7        1.17        0.00     10.89 o 
  -4   3   7      414.47      461.10     38.38 o 
  -3   3   7      463.76      496.34     21.84 o 
  -2   3   7        5.08        8.52     11.18 o 
  -1   3   7      689.48      627.80     42.42 o 
   0   3   7      543.42      605.95     32.76 o 
   1   3   7       56.94       57.30     15.57 o 
   2   3   7       50.80       64.52     15.14 o 
   3   3   7      282.98      299.12     23.59 o 
   4   3   7       12.84       21.56     29.07 o 
  -8   4   7       29.93       13.62     23.72 o 
  -7   4   7       43.46       49.12     21.70 o 
  -6   4   7      539.85      513.93     26.93 o 
  -5   4   7      425.03      417.18     19.52 o 
  -4   4   7      352.97      408.31     23.47 o 
  -3   4   7      185.69      182.14     16.29 o 
  -2   4   7        2.12        0.00     13.30 o 
  -1   4   7       21.18        9.33     15.77 o 
   0   4   7        5.76        7.61     13.39 o 
   1   4   7        9.71        0.00     18.60 o 
   2   4   7      342.59      364.81     22.69 o 
   3   4   7       12.25       17.91     16.36 o 
   4   4   7        3.47       35.82     30.68 o 
  -8   5   7       26.77        0.00     22.10 o 
  -7   5   7       96.14       85.22     37.16 o 
  -6   5   7      511.05      542.35     25.32 o 
  -5   5   7        1.37        0.00     12.63 o 
  -4   5   7      220.55      237.47     18.52 o 
  -3   5   7      408.36      471.82     22.15 o 
  -2   5   7       11.04        9.85     15.49 o 
  -1   5   7      317.79      314.30     26.90 o 
   0   5   7      335.06      291.06     21.09 o 
   1   5   7      189.88      177.78     21.50 o 
   2   5   7      469.49      540.17     30.56 o 
   3   5   7      168.19      231.66     42.95 o 
   4   5   7        1.35        0.00     58.69 o 
  -8   6   7       53.89       33.43     30.49 o 
  -7   6   7       76.34       59.64     23.18 o 
  -6   6   7      249.16      281.62     21.68 o 
  -5   6   7       56.14       39.28     18.64 o 
  -4   6   7       35.90       23.06     13.19 o 
  -3   6   7        0.99       16.46     12.01 o 
  -2   6   7       43.04       49.78     32.77 o 
  -1   6   7        0.60        4.92     15.24 o 
   0   6   7       99.21      100.80     29.18 o 
   1   6   7      127.77       95.60     22.63 o 
   2   6   7      205.32      217.05     42.51 o 
   3   6   7       35.93       40.30     20.22 o 
   4   6   7       17.65       31.68     23.38 o 
  -8   7   7       18.75        0.00     25.46 o 
  -7   7   7      133.88       74.91     23.72 o 
  -6   7   7      258.52      303.20     22.96 o 
  -5   7   7       61.16       70.40     17.18 o 
  -4   7   7      289.33      301.43     32.91 o 
  -3   7   7     1224.50     1223.59     32.04 o 
  -2   7   7       86.53       63.32     17.47 o 
  -1   7   7      199.71      228.70     23.99 o 
   0   7   7     1573.16     1556.32    105.98 o 
   1   7   7      124.83      128.85     19.63 o 
   2   7   7     1255.74     1200.38     56.92 o 
   3   7   7      191.17      278.26     38.40 o 
   4   7   7       65.68       24.84     25.22 o 
  -7   8   7       40.72        7.96     21.02 o 
  -6   8   7       15.59       21.06     15.30 o 
  -5   8   7       30.08       40.84     14.74 o 
  -4   8   7       94.45      105.97     15.54 o 
  -3   8   7     1258.81     1144.67     30.51 o 
  -2   8   7        8.18        4.52     16.35 o 
  -1   8   7      470.33      514.10     33.17 o 
   0   8   7      963.29      993.50     39.96 o 
   1   8   7        0.06        0.00     14.94 o 
   2   8   7       40.59       30.11     18.35 o 
   3   8   7        7.82       17.67     27.53 o 
   4   8   7        7.00        6.09     25.42 o 
  -7   9   7        0.72        0.00     21.92 o 
  -6   9   7       76.18      118.65     23.38 o 
  -5   9   7      241.05      209.25     19.08 o 
  -4   9   7     1011.37     1057.31     31.50 o 
  -3   9   7      313.60      295.90     25.47 o 
  -2   9   7      163.38      163.11     26.26 o 
  -1   9   7      920.83      965.04     69.32 o 
   0   9   7      314.82      305.09     22.83 o 
   1   9   7      998.75      928.78     31.99 o 
   2   9   7       65.70       67.11     33.30 o 
   3   9   7       26.08       26.86     59.89 o 
  -7  10   7      217.39      167.31     34.13 o 
  -6  10   7       21.36        0.00     18.81 o 
  -5  10   7       30.43       29.65     18.50 o 
  -4  10   7        0.47        0.00     13.07 o 
  -3  10   7      520.61      503.86     30.21 o 
  -2  10   7      405.43      370.37     29.95 o 
  -1  10   7      182.73      153.26     40.94 o 
   0  10   7       15.62       16.28     16.95 o 
   1  10   7       98.60      105.72     19.11 o 
   2  10   7      227.50      154.69     22.58 o 
   3  10   7       59.23       61.70     29.99 o 
  -7  11   7        5.82        0.00     18.05 o 
  -6  11   7       81.94       71.70     24.82 o 
  -5  11   7      455.03      467.28     33.67 o 
  -4  11   7      271.43      337.19     22.48 o 
  -3  11   7      296.93      247.07     58.58 o 
  -2  11   7      228.59      251.89     26.07 o 
  -1  11   7       53.61       39.31     19.20 o 
   0  11   7      484.91      535.78     28.73 o 
   1  11   7       48.18       36.37     18.03 o 
   2  11   7        6.16       30.39     19.93 o 
   3  11   7       77.90       43.93     43.29 o 
  -7  12   7      115.24       93.63     26.67 o 
  -6  12   7       58.79       72.37     31.23 o 
  -5  12   7       29.91        3.08     20.02 o 
  -4  12   7      203.14      175.73     19.84 o 
  -3  12   7      119.78      145.88     22.86 o 
  -2  12   7      141.43      170.16     27.28 o 
  -1  12   7       11.94        1.51     21.08 o 
   0  12   7        4.17        0.00     15.39 o 
   1  12   7        2.76        0.00     16.71 o 
   2  12   7        0.76        9.82     20.60 o 
   3  12   7      211.60      185.02     38.00 o 
  -6  13   7      145.00      175.32     59.64 o 
  -5  13   7      148.83      103.08     45.28 o 
  -4  13   7      140.62      146.91     23.41 o 
  -3  13   7      459.47      421.57     34.09 o 
  -2  13   7      664.93      654.23     34.26 o 
  -1  13   7      310.67      335.31     31.14 o 
   0  13   7       28.83        7.28     17.49 o 
   1  13   7      135.73      106.48     21.10 o 
   2  13   7       94.67      104.17     43.50 o 
   3  13   7       32.75        0.00     30.47 o 
  -6  14   7       16.09        0.00     24.47 o 
  -5  14   7       23.94       31.11     21.99 o 
  -4  14   7      170.77      213.59     34.71 o 
  -3  14   7        4.41       12.19     18.39 o 
  -2  14   7        6.98        7.63     18.94 o 
  -1  14   7      234.20      250.89     25.20 o 
   0  14   7        6.55        0.00     16.70 o 
   1  14   7        1.18        0.00     22.77 o 
   2  14   7        6.06       10.77     27.71 o 
  -6  15   7        1.19        0.00     34.47 o 
  -5  15   7      242.34      235.99     32.61 o 
  -4  15   7       49.35       50.13     41.50 o 
  -3  15   7       14.05       24.33     20.28 o 
  -2  15   7      782.06      745.66     38.73 o 
  -1  15   7      164.74      159.59     22.20 o 
   0  15   7        8.92       21.29     18.04 o 
   1  15   7      147.78      128.19     38.22 o 
   2  15   7      138.59      158.25     32.70 o 
  -5  16   7       43.49        3.45     30.92 o 
  -4  16   7      180.26      153.22     30.69 o 
  -3  16   7        9.57        0.00     19.96 o 
  -2  16   7        0.85        0.00     24.34 o 
  -1  16   7      269.19      278.14     37.83 o 
   0  16   7        2.74        0.00     20.92 o 
   1  16   7        0.13        0.00     19.75 o 
   2  16   7       70.14       84.80     33.21 o 
  -5  17   7       44.75       88.93     39.21 o 
  -4  17   7       30.58       26.83     22.92 o 
  -3  17   7        8.94       37.65     22.17 o 
  -2  17   7       41.46       30.03     21.79 o 
  -1  17   7      116.65      101.54     22.42 o 
   0  17   7        3.44        0.00     33.86 o 
   1  17   7      140.20      185.12     27.32 o 
  -4  18   7       21.37        2.11     35.51 o 
  -3  18   7        1.20       16.17     23.48 o 
  -2  18   7       64.35       87.36     30.45 o 
  -1  18   7        5.00        0.00     19.82 o 
   0  18   7        9.44        0.00     21.69 o 
   1  18   7        2.45        1.05     24.40 o 
  -4  19   7       16.41        0.00     36.98 o 
  -3  19   7        4.68        7.48     22.55 o 
  -2  19   7      253.69      244.72     33.04 o 
  -1  19   7        2.71        0.00     21.63 o 
   0  19   7       14.34        6.75     22.90 o 
  -2  20   7        7.09        0.00     32.60 o 
  -7   0   8     1120.71     1164.45     65.35 o 
  -6   0   8      173.99      206.62     26.70 o 
  -5   0   8      587.29      516.36     80.12 o 
  -4   0   8     1793.60     1829.39     55.93 o 
  -3   0   8       41.46       48.82     16.64 o 
  -2   0   8       65.05       80.69     30.20 o 
  -1   0   8     1216.72     1187.90     65.80 o 
   0   0   8      248.38      238.75     41.50 o 
   1   0   8        2.20       29.73     32.54 o 
   2   0   8      162.70      134.67     36.24 o 
   3   0   8        1.00        0.00     35.15 o 
  -7   1   8       71.87       54.08     22.45 o 
  -6   1   8      243.01      228.74     19.55 o 
  -5   1   8       31.11       16.81     13.34 o 
  -4   1   8        0.13        1.63     12.09 o 
  -3   1   8      308.02      315.77     36.21 o 
  -2   1   8      174.66      130.94     26.05 o 
  -1   1   8        2.41        0.00     18.61 o 
   0   1   8        0.02        0.00     18.70 o 
   1   1   8       41.20       15.86     23.60 o 
   2   1   8        7.89        0.22     21.93 o 
   3   1   8      117.88       80.73     31.35 o 
  -7   2   8      222.54      285.81     29.55 o 
  -6   2   8      362.07      364.41     24.86 o 
  -5   2   8        6.60       10.53     12.55 o 
  -4   2   8     1187.34     1169.73     28.48 o 
  -3   2   8      163.89      166.08     18.39 o 
  -2   2   8       28.02       16.19     18.96 o 
  -1   2   8     1080.02     1121.95     58.97 o 
   0   2   8      359.72      349.95     31.21 o 
   1   2   8        9.82        6.09     23.10 o 
   2   2   8      326.48      351.12     34.05 o 
   3   2   8        0.30        0.00     25.25 o 
  -7   3   8        0.02        0.00     20.43 o 
  -6   3   8        5.94       19.63     16.88 o 
  -5   3   8       34.02       17.02     13.11 o 
  -4   3   8      318.51      360.56     23.15 o 
  -3   3   8      198.64      168.64     17.90 o 
  -2   3   8        2.80        0.00     17.96 o 
  -1   3   8        1.58       38.92     20.29 o 
   0   3   8      177.14      181.70     27.48 o 
   1   3   8        1.20        0.00     27.36 o 
   2   3   8       79.36       80.45     26.71 o 
   3   3   8       34.79        0.00     37.34 o 
  -7   4   8      251.09      335.90     33.56 o 
  -6   4   8      209.44      199.72     20.75 o 
  -5   4   8        2.31        0.00     12.09 o 
  -4   4   8      409.74      441.07     25.26 o 
  -3   4   8      317.28      262.44     33.92 o 
  -2   4   8        3.10        1.89     17.52 o 
  -1   4   8      681.45      674.20     37.33 o 
   0   4   8       55.36       26.79     20.59 o 
   1   4   8       46.57       37.03     21.34 o 
   2   4   8      273.86      277.46     34.27 o 
   3   4   8       12.78       46.97     40.58 o 
  -7   5   8      181.09      204.61     29.50 o 
  -6   5   8       39.42       16.81     16.84 o 
  -5   5   8       28.24        3.55     23.82 o 
  -4   5   8       99.88       71.52     16.39 o 
  -3   5   8      380.02      339.59     29.97 o 
  -2   5   8       21.98       16.37     17.62 o 
  -1   5   8       21.36       22.94     19.84 o 
   0   5   8      424.73      481.63     35.67 o 
   1   5   8        0.07        4.05     22.15 o 
   2   5   8        1.31        0.00     24.35 o 
   3   5   8       51.85        0.85     41.61 o 
  -7   6   8      555.93      613.12     41.22 o 
  -6   6   8      281.95      297.07     23.92 o 
  -5   6   8       67.08       65.48     17.38 o 
  -4   6   8      173.21      169.17     23.06 o 
  -3   6   8      233.23      275.04     41.66 o 
  -2   6   8      707.64      610.35     47.59 o 
  -1   6   8      199.74      207.12     26.00 o 
   0   6   8       38.56       57.84     22.05 o 
   1   6   8        3.31        0.00     21.67 o 
   2   6   8      346.33      315.26     34.48 o 
   3   6   8      154.52      149.89     34.91 o 
  -7   7   8       40.14       19.87     23.42 o 
  -6   7   8       39.87       37.45     21.67 o 
  -5   7   8       25.17        0.00     15.55 o 
  -4   7   8       88.59       69.12     16.11 o 
  -3   7   8      370.23      392.59     32.23 o 
  -2   7   8        1.03        0.00     16.76 o 
  -1   7   8       99.54       87.05     21.74 o 
   0   7   8      284.30      260.17     29.22 o 
   1   7   8        0.48        0.00     22.48 o 
   2   7   8        0.01        0.00     26.87 o 
   3   7   8       29.47       18.38     44.34 o 
  -7   8   8      238.63      224.66     32.30 o 
  -6   8   8       89.12       83.72     18.56 o 
  -5   8   8        2.37        2.63     14.84 o 
  -4   8   8      220.98      227.97     23.22 o 
  -3   8   8      374.66      407.28     31.17 o 
  -2   8   8      169.82      127.46     23.49 o 
  -1   8   8      360.00      437.33     34.02 o 
   0   8   8       38.02       39.80     27.83 o 
   1   8   8       62.81       13.64     24.39 o 
   2   8   8      331.02      310.07     47.50 o 
  -7   9   8       38.30       44.30     25.75 o 
  -6   9   8      113.30       92.43     25.23 o 
  -5   9   8      278.28      322.08     24.86 o 
  -4   9   8       39.62       20.85     18.67 o 
  -3   9   8      164.72      182.53     25.25 o 
  -2   9   8        0.93        0.00     18.57 o 
  -1   9   8       71.19       78.87     22.78 o 
   0   9   8        2.07       13.27     22.88 o 
   1   9   8        9.88        0.00     21.41 o 
   2   9   8        5.74        0.00     22.22 o 
  -6  10   8        6.37        0.00     21.14 o 
  -5  10   8        7.46        0.00     22.22 o 
  -4  10   8      484.22      517.16     34.91 o 
  -3  10   8      218.34      194.43     44.00 o 
  -2  10   8        1.22        4.53     18.34 o 
  -1  10   8       71.67       55.09     23.04 o 
   0  10   8       19.93       23.86     31.12 o 
   1  10   8       53.09        2.07     24.52 o 
   2  10   8       42.90        0.00     25.43 o 
  -6  11   8       74.37       62.18     24.61 o 
  -5  11   8        3.34       14.07     21.26 o 
  -4  11   8      258.22      302.62     31.05 o 
  -3  11   8       14.22       16.04     19.57 o 
  -2  11   8       15.71       11.53     28.73 o 
  -1  11   8       81.87       68.07     22.73 o 
   0  11   8      447.76      491.97     47.29 o 
   1  11   8      338.27      309.10     35.72 o 
   2  11   8       69.28       89.26     30.38 o 
  -6  12   8        8.41       19.37     29.62 o 
  -5  12   8      259.12      244.36     44.57 o 
  -4  12   8       93.47      129.57     29.75 o 
  -3  12   8       57.77       28.81     36.90 o 
  -2  12   8      132.83      127.08     25.16 o 
  -1  12   8       12.08       31.02     21.27 o 
   0  12   8       59.99       57.38     23.32 o 
   1  12   8       69.82       76.58     39.21 o 
   2  12   8       14.74        0.00     42.55 o 
  -6  13   8      208.59      198.83     32.66 o 
  -5  13   8       12.93        7.45     30.17 o 
  -4  13   8       67.53       36.07     22.49 o 
  -3  13   8        4.85       46.46     20.49 o 
  -2  13   8      255.17      284.00     30.89 o 
  -1  13   8        3.39        0.00     26.48 o 
   0  13   8        6.94       33.04     24.45 o 
   1  13   8      168.68      177.12     32.98 o 
  -5  14   8      157.19      164.78     40.30 o 
  -4  14   8        7.47        0.00     21.52 o 
  -3  14   8       21.51        0.00     19.79 o 
  -2  14   8      214.66      238.66     34.70 o 
  -1  14   8       82.04       83.36     25.66 o 
   0  14   8      174.93      178.93     30.41 o 
   1  14   8      174.21      165.76     39.96 o 
  -5  15   8       33.39       48.21     35.01 o 
  -4  15   8        0.72       30.55     45.21 o 
  -3  15   8       96.30       78.98     26.15 o 
  -2  15   8       41.99       59.98     24.68 o 
  -1  15   8       23.50        4.85     22.95 o 
   0  15   8        0.29       24.15     23.87 o 
  -4  16   8        2.46       14.26     23.91 o 
  -3  16   8       74.85       90.31     26.36 o 
  -2  16   8       91.25       80.09     27.31 o 
  -1  16   8       16.66       16.49     24.14 o 
   0  16   8       88.08       72.67     28.95 o 
  -3  17   8       19.64        0.00     22.14 o 
  -2  17   8        8.22        0.00     26.24 o 
  -1  17   8       30.79       41.41     27.29 o 
  -7   1   9      160.10      164.39     28.81 o 
  -6   1   9        6.36        0.00     15.56 o 
  -5   1   9      221.77      221.21     18.85 o 
  -4   1   9     1303.79     1357.50     39.23 o 
  -3   1   9      412.99      413.38     26.20 o 
  -2   1   9      370.21      456.62     36.72 o 
  -1   1   9      654.89      656.39     63.34 o 
   0   1   9       13.04        1.99     23.40 o 
   1   1   9      280.54      248.67     45.65 o 
   2   1   9      131.11       66.51     52.73 o 
  -7   2   9        8.15        0.00     23.48 o 
  -6   2   9       11.05       11.80     16.50 o 
  -5   2   9       17.72       22.92     15.47 o 
  -4   2   9       10.17        6.22     14.42 o 
  -3   2   9        0.90       10.40     20.50 o 
  -2   2   9        0.73       11.49     20.38 o 
  -1   2   9        0.36        0.00     22.19 o 
   0   2   9       78.78       40.97     27.31 o 
   1   2   9       83.80       67.19     27.41 o 
   2   2   9        0.84        0.00     28.75 o 
  -7   3   9      440.75      466.52     59.11 o 
  -6   3   9        3.62        0.00     18.67 o 
  -5   3   9      105.66      110.95     17.09 o 
  -4   3   9      531.63      599.51     25.57 o 
  -3   3   9       15.33        4.24     40.02 o 
  -2   3   9      243.05      196.71     28.79 o 
  -1   3   9      138.92      139.83     41.79 o 
   0   3   9       12.18       17.38     49.27 o 
   1   3   9      107.28      107.55     28.60 o 
   2   3   9      278.05      300.20     36.64 o 
  -7   4   9        0.43        0.00     26.44 o 
  -6   4   9        1.56        0.00     19.88 o 
  -5   4   9      189.10      212.32     20.32 o 
  -4   4   9        5.56        0.00     41.57 o 
  -3   4   9        0.27        0.00     21.16 o 
  -2   4   9       71.72       42.96     26.20 o 
  -1   4   9        8.80        0.00     27.04 o 
   0   4   9        0.28        0.00     34.11 o 
   1   4   9       58.62      102.31     29.43 o 
   2   4   9        0.29        0.00     29.63 o 
  -6   5   9       13.54        5.41     26.53 o 
  -5   5   9      231.68      213.81     20.40 o 
  -4   5   9      257.68      261.20     30.42 o 
  -3   5   9       67.52       45.14     26.38 o 
  -2   5   9      150.49      159.70     28.59 o 
  -1   5   9      370.91      417.31     72.62 o 
   0   5   9        9.69        0.00     25.11 o 
   1   5   9       75.05       57.82     26.85 o 
  -6   6   9        1.25        0.00     19.21 o 
  -5   6   9      241.52      228.93     29.10 o 
  -4   6   9        6.71       16.32     22.05 o 
  -3   6   9       20.45        4.80     20.40 o 
  -2   6   9      186.70      245.33     72.39 o 
  -1   6   9        8.23       21.51     23.08 o 
   0   6   9        8.58        0.98     25.21 o 
   1   6   9       56.83       62.21     28.43 o 
  -6   7   9      256.00      252.19     26.66 o 
  -5   7   9       60.47       76.65     20.78 o 
  -4   7   9      157.37      185.36     50.16 o 
  -3   7   9       32.72        8.95     21.14 o 
  -2   7   9        8.08       21.08     21.04 o 
  -1   7   9      956.23      891.38     54.48 o 
   0   7   9        5.06        9.58     25.76 o 
   1   7   9       54.90       16.11     26.99 o 
  -6   8   9       56.03       36.38     19.76 o 
  -5   8   9      206.31      209.97     30.68 o 
  -4   8   9        1.14        1.90     20.97 o 
  -3   8   9       53.21       73.70     34.85 o 
  -2   8   9       13.34        0.00     21.81 o 
  -1   8   9       20.51       23.59     23.77 o 
   0   8   9       36.60       22.81     26.53 o 
   1   8   9       12.51        0.00     55.55 o 
  -6   9   9       30.75        0.00     24.93 o 
  -5   9   9       86.67       70.72     26.60 o 
  -4   9   9        2.74       21.51     51.49 o 
  -3   9   9       20.72        6.79     21.32 o 
  -2   9   9      241.90      243.48     62.22 o 
  -1   9   9       27.91        5.58     23.12 o 
   0   9   9      138.21      102.10     29.20 o 
   1   9   9       43.38       63.19     29.36 o 
  -5  10   9      130.89      134.45     27.61 o 
  -4  10   9       16.41       27.38     31.15 o 
  -3  10   9       83.37       73.41     24.97 o 
  -2  10   9      188.35      220.82     30.30 o 
  -1  10   9      145.14      138.42     28.24 o 
   0  10   9      117.82      162.80     29.98 o 
  -5  11   9        1.39        0.00     32.20 o 
  -4  11   9       85.38       65.96     43.22 o 
  -3  11   9      279.66      322.15     34.37 o 
  -2  11   9      102.27      111.36     27.27 o 
  -1  11   9       37.15       58.02     26.20 o 
   0  11   9        9.08        1.40     27.19 o 
  -5  12   9        9.93        0.00     35.04 o 
  -4  12   9      133.66      157.20     30.38 o 
  -3  12   9       11.89       30.69     23.10 o 
  -2  12   9       97.33       81.53     26.07 o 
  -1  12   9        4.98        3.57     25.38 o 
   0  12   9       24.63       33.56     29.60 o 
  -4  13   9       32.88        8.67     24.35 o 
  -3  13   9      165.30      129.72     29.38 o 
  -2  13   9       60.79       60.91     25.80 o 
  -1  13   9       51.81       79.55     55.93 o 
  -3  14   9        9.70       42.94     53.12 o 
  -2  14   9       54.71       39.96     27.24 o 
  -5   0  10       69.62       62.72     27.12 o 
  -4   0  10      145.00      119.31     40.08 o 
  -3   0  10        2.21        0.00     35.46 o 
  -2   0  10      386.55      303.72     50.23 o 
  -1   0  10       48.84       20.53     39.54 o 
   0   0  10       74.44       95.83     50.20 o 
  -5   1  10        0.00        0.00     17.41 o 
  -4   1  10      135.81      100.02     22.71 o 
  -3   1  10       19.86        0.00     23.12 o 
  -2   1  10        0.00       16.38     24.30 o 
  -1   1  10       18.88       37.64     28.59 o 
   0   1  10       11.53       20.39     29.00 o 
  -5   2  10      263.24      280.47     23.89 o 
  -4   2  10       25.65       10.84     19.79 o 
  -3   2  10        4.84        0.00     48.81 o 
  -2   2  10      325.55      331.41     57.19 o 
  -1   2  10       94.55      101.64     33.47 o 
   0   2  10       26.23        4.30     41.37 o 
  -5   3  10        2.61        0.00     20.05 o 
  -4   3  10       62.05       64.48     21.73 o 
  -3   3  10       13.66       44.19     25.87 o 
  -2   3  10       37.91       47.56     25.75 o 
  -1   3  10       12.80       71.72     41.40 o 
   0   3  10        0.22        9.32     29.42 o 
  -5   4  10      162.73      180.67     26.94 o 
  -4   4  10      130.48      109.76     32.11 o 
  -3   4  10        0.47        7.04     57.20 o 
  -2   4  10      303.31      336.57     35.78 o 
  -1   4  10       38.20        0.00     27.32 o 
   0   4  10        2.87        0.00     29.15 o 
  -5   5  10       62.04       70.85     24.70 o 
  -4   5  10        4.62        0.00     34.19 o 
  -3   5  10        0.57        0.00     24.31 o 
  -2   5  10      125.79      115.23     30.00 o 
  -1   5  10        7.49        0.00     26.06 o 
  -5   6  10      315.43      317.39     29.77 o 
  -4   6  10       79.24       56.92     42.92 o 
  -3   6  10       88.20       78.74     30.05 o 
  -2   6  10       36.00       30.94     36.01 o 
  -1   6  10       53.37       56.17     27.63 o 
  -4   7  10        6.40        0.00     24.96 o 
  -3   7  10      108.90       96.28     28.14 o 
  -2   7  10        0.03       47.82     26.63 o 
  -1   7  10       76.31       80.59     31.66 o 
  -4   8  10      182.11      170.37     50.63 o 
  -3   8  10        2.70        0.68     23.70 o 
  -2   8  10      225.32      263.09     35.94 o 
  -3   9  10      138.91      147.98     34.29 o 
  -2   9  10       18.01        0.00     48.40 o 
                                                 
